# Supplementary material for: A semi-supervised approach uncovers thousands of intragenic enhancers differentially activated in human cells
Source: BMC Genomics. 2015 Jul 14;16(1):523. doi: 10.1186/s12864-015-1704-0 (PMC4501197; doi:10.1186/s12864-015-1704-0)
Supplement: Additional file 2: — List of predicted active and silent enhancers in K562 inside genes overlapping differentially spliced events. Contains the coordinates of the enhancers and the events, as well as the inclusion values (PSI) of the events in K562 and GM12878 cells. [file 12864_2015_1704_MOESM2_ESM.xlsx]

## Sheet: regevents_active_enhancers_1
chr	enhancer_start	enhancer_end	gene_chr	gene_start	gene_end	gene_strand	gene_id	gene_name	event_chr	event_exon1_end	event_exon2_start	event_exon2_end	event_exon3_start	event_strand	event_id	E1E2_reads_k562	E2E3_reads_K562	E1E3_reads_K562	PSI_K562	E1E2_reads_GM12878	E2E3_reads_GM12878	E1E3_reads_GM12878	PSI_GM12878
chr1	100555619	100557119	chr1	100549119	100598511	-	ENSG00000156876.7	SASS6	chr1	100588040	100588766	100588845	100591438	-	ENSG00000156876.7;SE:chr1:100588040-100588766:100588845-100591438:-	50	57	18	0.748251748251748	18	29	1	0.959183673469388
chr1	100565619	100567619	chr1	100549119	100598511	-	ENSG00000156876.7	SASS6	chr1	100588040	100588766	100588845	100591438	-	ENSG00000156876.7;SE:chr1:100588040-100588766:100588845-100591438:-	50	57	18	0.748251748251748	18	29	1	0.959183673469388
chr1	112114470	112115970	chr1	112084840	112259313	+	ENSG00000116473.10	RAP1A	chr1	112247108	112249285	112249399	112251771	+	ENSG00000116473.10;SE:chr1:112247108-112249285:112249399-112251771:+	5	6	30	0.154929577464789	2	7	137	0.0318021201413428
chr1	112117970	112120470	chr1	112084840	112259313	+	ENSG00000116473.10	RAP1A	chr1	112247108	112249285	112249399	112251771	+	ENSG00000116473.10;SE:chr1:112247108-112249285:112249399-112251771:+	5	6	30	0.154929577464789	2	7	137	0.0318021201413428
chr1	112152970	112155470	chr1	112084840	112259313	+	ENSG00000116473.10	RAP1A	chr1	112247108	112249285	112249399	112251771	+	ENSG00000116473.10;SE:chr1:112247108-112249285:112249399-112251771:+	5	6	30	0.154929577464789	2	7	137	0.0318021201413428
chr1	114454370	114456370	chr1	114447763	114456708	+	ENSG00000118655.4	DCLRE1B	chr1	114448397	114449618	114449783	114450631	+	ENSG00000118655.4;SE:chr1:114448397-114449618:114449783-114450631:+	48	83	9	0.879194630872483	12	25	8	0.69811320754717
chr1	11871344	11873344	chr1	11866207	11903201	+	ENSG00000011021.16	CLCN6	chr1	11888276	11888515	11888681	11889253	+	ENSG00000011021.16;SE:chr1:11888276-11888515:11888681-11889253:+	74	76	138	0.352112676056338	65	78	78	0.478260869565217
chr1	11891344	11893344	chr1	11866207	11903201	+	ENSG00000011021.16	CLCN6	chr1	11888276	11888515	11888681	11889253	+	ENSG00000011021.16;SE:chr1:11888276-11888515:11888681-11889253:+	74	76	138	0.352112676056338	65	78	78	0.478260869565217
chr1	150446067	150447567	chr1	150335567	150449042	+	ENSG00000163125.11	RPRD2	chr1	150413499	150414357	150414434	150415707	+	ENSG00000163125.11;SE:chr1:150413499-150414357:150414434-150415707:+	6	2	14	0.222222222222222	8	8	5	0.615384615384615
chr1	150477887	150479387	chr1	150459887	150480078	+	ENSG00000143374.8	TARS2	chr1	150476911	150477108	150477209	150477382	+	ENSG00000143374.8;SE:chr1:150476911-150477108:150477209-150477382:+	65	85	18	0.806451612903226	103	136	9	0.929961089494163
chr1	150819181	150821181	chr1	150782181	150849244	-	ENSG00000143437.14	ARNT	chr1	150812130	150814900	150814944	150818739	-	ENSG00000143437.14;SE:chr1:150812130-150814900:150814944-150818739:-	58	40	25	0.662162162162162	28	24	38	0.40625
chr1	150965493	150967993	chr1	150965682	150980854	-	ENSG00000143409.10	FAM63A	chr1	150972440	150972933	150973091	150973726	-	ENSG00000143409.10;SE:chr1:150972440-150972933:150973091-150973726:-	46	35	5	0.89010989010989	6	13	3	0.76
chr1	16017327	16019827	chr1	16010827	16061264	+	ENSG00000116786.7	PLEKHM2	chr1	16046415	16047824	16047883	16051812	+	ENSG00000116786.7;SE:chr1:16046415-16047824:16047883-16051812:+	455	479	283	0.622666666666667	122	90	304	0.258536585365854
chr1	16028827	16031327	chr1	16010827	16061264	+	ENSG00000116786.7	PLEKHM2	chr1	16046415	16047824	16047883	16051812	+	ENSG00000116786.7;SE:chr1:16046415-16047824:16047883-16051812:+	455	479	283	0.622666666666667	122	90	304	0.258536585365854
chr1	1616600	1618100	chr1	1592939	1624167	-	ENSG00000189339.7	SLC35E2B	chr1	1608285	1622415	1622832	1623888	-	ENSG00000189339.7;SE:chr1:1608285-1622415:1622832-1623888:-	48	67	181	0.241090146750524	33	87	89	0.402684563758389
chr1	169830245	169831745	chr1	169821804	169863408	-	ENSG00000000457.8	SCYL3	chr1	169824105	169824937	169825098	169828182	-	ENSG00000000457.8;SE:chr1:169824105-169824937:169825098-169828182:-	26	8	30	0.361702127659574	17	5	61	0.152777777777778
chr1	197073258	197075258	chr1	197053258	197115824	-	ENSG00000066279.11	ASPM	chr1	197065294	197069561	197074315	197086919	-	ENSG00000066279.11;SE:chr1:197065294-197069561:197074315-197086919:-	40	13	7	0.791044776119403	66	27	24	0.659574468085106
chr1	21138472	21139972	chr1	21132972	21503377	-	ENSG00000075151.13	EIF4G3	chr1	21212864	21219112	21219222	21220010	-	ENSG00000075151.13;SE:chr1:21212864-21219112:21219222-21220010:-	36	58	138	0.254054054054054	62	61	83	0.42560553633218
chr1	21175472	21176972	chr1	21132972	21503377	-	ENSG00000075151.13	EIF4G3	chr1	21212864	21219112	21219222	21220010	-	ENSG00000075151.13;SE:chr1:21212864-21219112:21219222-21220010:-	36	58	138	0.254054054054054	62	61	83	0.42560553633218
chr1	21276972	21278972	chr1	21132972	21503377	-	ENSG00000075151.13	EIF4G3	chr1	21212864	21219112	21219222	21220010	-	ENSG00000075151.13;SE:chr1:21212864-21219112:21219222-21220010:-	36	58	138	0.254054054054054	62	61	83	0.42560553633218
chr1	21287972	21289472	chr1	21132972	21503377	-	ENSG00000075151.13	EIF4G3	chr1	21212864	21219112	21219222	21220010	-	ENSG00000075151.13;SE:chr1:21212864-21219112:21219222-21220010:-	36	58	138	0.254054054054054	62	61	83	0.42560553633218
chr1	21422972	21424972	chr1	21132972	21503377	-	ENSG00000075151.13	EIF4G3	chr1	21212864	21219112	21219222	21220010	-	ENSG00000075151.13;SE:chr1:21212864-21219112:21219222-21220010:-	36	58	138	0.254054054054054	62	61	83	0.42560553633218
chr1	21443972	21445972	chr1	21132972	21503377	-	ENSG00000075151.13	EIF4G3	chr1	21212864	21219112	21219222	21220010	-	ENSG00000075151.13;SE:chr1:21212864-21219112:21219222-21220010:-	36	58	138	0.254054054054054	62	61	83	0.42560553633218
chr1	231684787	231686787	chr1	231664287	231702270	+	ENSG00000116918.8	TSNAX	chr1	231697001	231699211	231699375	231700274	+	ENSG00000116918.8;SE:chr1:231697001-231699211:231699375-231700274:+	0	33	22	0.428571428571429	1	8	29	0.134328358208955
chr1	28299855	28301355	chr1	28296855	28415207	-	ENSG00000158161.11	EYA3	chr1	28323889	28324795	28324862	28326471	-	ENSG00000158161.11;SE:chr1:28323889-28324795:28324862-28326471:-	38	44	41	0.5	56	39	28	0.629139072847682
chr1	28366355	28367855	chr1	28296855	28415207	-	ENSG00000158161.11	EYA3	chr1	28323889	28324795	28324862	28326471	-	ENSG00000158161.11;SE:chr1:28323889-28324795:28324862-28326471:-	38	44	41	0.5	56	39	28	0.629139072847682
chr1	28385855	28387855	chr1	28296855	28415207	-	ENSG00000158161.11	EYA3	chr1	28323889	28324795	28324862	28326471	-	ENSG00000158161.11;SE:chr1:28323889-28324795:28324862-28326471:-	38	44	41	0.5	56	39	28	0.629139072847682
chr1	28538513	28540513	chr1	28527068	28559536	-	ENSG00000126698.5	DNAJC8	chr1	28555534	28556642	28556763	28559432	-	ENSG00000126698.5;SE:chr1:28555534-28556642:28556763-28559432:-	37	21	38	0.432835820895522	28	11	52	0.272727272727273
chr1	38326869	38329369	chr1	38326369	38412729	-	ENSG00000204084.6	INPP5B	chr1	38406470	38407755	38407936	38409312	-	ENSG00000204084.6;SE:chr1:38406470-38407755:38407936-38409312:-	45	6	30	0.459459459459459	55	19	75	0.330357142857143
chr1	38331869	38333369	chr1	38326369	38412729	-	ENSG00000204084.6	INPP5B	chr1	38406470	38407755	38407936	38409312	-	ENSG00000204084.6;SE:chr1:38406470-38407755:38407936-38409312:-	45	6	30	0.459459459459459	55	19	75	0.330357142857143
chr1	38356869	38358369	chr1	38326369	38412729	-	ENSG00000204084.6	INPP5B	chr1	38406470	38407755	38407936	38409312	-	ENSG00000204084.6;SE:chr1:38406470-38407755:38407936-38409312:-	45	6	30	0.459459459459459	55	19	75	0.330357142857143
chr1	39573488	39574988	chr1	39546988	39952789	+	ENSG00000127603.15	MACF1	chr1	39838268	39844133	39844195	39844875	+	ENSG00000127603.15;SE:chr1:39838268-39844133:39844195-39844875:+	348	335	53	0.865652724968314	25	24	140	0.148936170212766
chr1	39615488	39617488	chr1	39546988	39952789	+	ENSG00000127603.15	MACF1	chr1	39838268	39844133	39844195	39844875	+	ENSG00000127603.15;SE:chr1:39838268-39844133:39844195-39844875:+	348	335	53	0.865652724968314	25	24	140	0.148936170212766
chr1	39638488	39640988	chr1	39546988	39952789	+	ENSG00000127603.15	MACF1	chr1	39838268	39844133	39844195	39844875	+	ENSG00000127603.15;SE:chr1:39838268-39844133:39844195-39844875:+	348	335	53	0.865652724968314	25	24	140	0.148936170212766
chr1	39654488	39656488	chr1	39546988	39952789	+	ENSG00000127603.15	MACF1	chr1	39838268	39844133	39844195	39844875	+	ENSG00000127603.15;SE:chr1:39838268-39844133:39844195-39844875:+	348	335	53	0.865652724968314	25	24	140	0.148936170212766
chr1	39671988	39673988	chr1	39546988	39952789	+	ENSG00000127603.15	MACF1	chr1	39838268	39844133	39844195	39844875	+	ENSG00000127603.15;SE:chr1:39838268-39844133:39844195-39844875:+	348	335	53	0.865652724968314	25	24	140	0.148936170212766
chr1	39677488	39679488	chr1	39546988	39952789	+	ENSG00000127603.15	MACF1	chr1	39838268	39844133	39844195	39844875	+	ENSG00000127603.15;SE:chr1:39838268-39844133:39844195-39844875:+	348	335	53	0.865652724968314	25	24	140	0.148936170212766
chr1	39697988	39699488	chr1	39546988	39952789	+	ENSG00000127603.15	MACF1	chr1	39838268	39844133	39844195	39844875	+	ENSG00000127603.15;SE:chr1:39838268-39844133:39844195-39844875:+	348	335	53	0.865652724968314	25	24	140	0.148936170212766
chr1	39715988	39717488	chr1	39546988	39952789	+	ENSG00000127603.15	MACF1	chr1	39838268	39844133	39844195	39844875	+	ENSG00000127603.15;SE:chr1:39838268-39844133:39844195-39844875:+	348	335	53	0.865652724968314	25	24	140	0.148936170212766
chr1	39760988	39762488	chr1	39546988	39952789	+	ENSG00000127603.15	MACF1	chr1	39838268	39844133	39844195	39844875	+	ENSG00000127603.15;SE:chr1:39838268-39844133:39844195-39844875:+	348	335	53	0.865652724968314	25	24	140	0.148936170212766
chr1	39779488	39780988	chr1	39546988	39952789	+	ENSG00000127603.15	MACF1	chr1	39838268	39844133	39844195	39844875	+	ENSG00000127603.15;SE:chr1:39838268-39844133:39844195-39844875:+	348	335	53	0.865652724968314	25	24	140	0.148936170212766
chr1	39840988	39842488	chr1	39546988	39952789	+	ENSG00000127603.15	MACF1	chr1	39838268	39844133	39844195	39844875	+	ENSG00000127603.15;SE:chr1:39838268-39844133:39844195-39844875:+	348	335	53	0.865652724968314	25	24	140	0.148936170212766
chr1	39843488	39845988	chr1	39546988	39952789	+	ENSG00000127603.15	MACF1	chr1	39838268	39844133	39844195	39844875	+	ENSG00000127603.15;SE:chr1:39838268-39844133:39844195-39844875:+	348	335	53	0.865652724968314	25	24	140	0.148936170212766
chr1	39866988	39868488	chr1	39546988	39952789	+	ENSG00000127603.15	MACF1	chr1	39838268	39844133	39844195	39844875	+	ENSG00000127603.15;SE:chr1:39838268-39844133:39844195-39844875:+	348	335	53	0.865652724968314	25	24	140	0.148936170212766
chr1	53696564	53698064	chr1	53692564	53704282	-	ENSG00000162385.6	MAGOH	chr1	53694626	53699214	53699324	53701249	-	ENSG00000162385.6;SE:chr1:53694626-53699214:53699324-53701249:-	18	32	20	0.555555555555556	23	59	19	0.683333333333333
chr1	53738717	53740217	chr1	53711217	53793742	-	ENSG00000157193.10	LRP8	chr1	53712728	53715052	53715228	53716362	-	ENSG00000157193.10;SE:chr1:53712728-53715052:53715228-53716362:-	288	158	395	0.36084142394822	138	121	88	0.595402298850575
chr1	9812790	9814790	chr1	9789084	9884584	-	ENSG00000171603.11	CLSTN1	chr1	9815367	9816539	9816568	9833330	-	ENSG00000171603.11;SE:chr1:9815367-9816539:9816568-9833330:-	7	2	17	0.209302325581395	0	0	50	0
chr1	9815790	9817290	chr1	9789084	9884584	-	ENSG00000171603.11	CLSTN1	chr1	9815367	9816539	9816568	9833330	-	ENSG00000171603.11;SE:chr1:9815367-9816539:9816568-9833330:-	7	2	17	0.209302325581395	0	0	50	0
chr1	9817790	9820290	chr1	9789084	9884584	-	ENSG00000171603.11	CLSTN1	chr1	9815367	9816539	9816568	9833330	-	ENSG00000171603.11;SE:chr1:9815367-9816539:9816568-9833330:-	7	2	17	0.209302325581395	0	0	50	0
chr10	104493797	104496297	chr10	104474297	104498951	+	ENSG00000156398.6	SFXN2	chr10	104488286	104489076	104489151	104489480	+	ENSG00000156398.6;SE:chr10:104488286-104489076:104489151-104489480:+	23	18	8	0.719298245614035	97	48	5	0.935483870967742
chr10	135118135	135120635	chr10	135093135	135125841	-	ENSG00000130640.8	TUBGCP2	chr10	135107273	135110825	135110908	135111456	-	ENSG00000130640.8;SE:chr10:135107273-135110825:135110908-135111456:-	1	2	122	0.0121457489878543	24	0	77	0.134831460674157
chr10	25137554	25139554	chr10	25137554	25241533	-	ENSG00000099256.12	PRTFDC1	chr10	25138820	25140317	25140393	25144247	-	ENSG00000099256.12;SE:chr10:25138820-25140317:25140393-25144247:-	74	60	6	0.917808219178082	8	9	5	0.62962962962963
chr10	25147054	25148554	chr10	25137554	25241533	-	ENSG00000099256.12	PRTFDC1	chr10	25138820	25140317	25140393	25144247	-	ENSG00000099256.12;SE:chr10:25138820-25140317:25140393-25144247:-	74	60	6	0.917808219178082	8	9	5	0.62962962962963
chr10	25192054	25193554	chr10	25137554	25241533	-	ENSG00000099256.12	PRTFDC1	chr10	25138820	25140317	25140393	25144247	-	ENSG00000099256.12;SE:chr10:25138820-25140317:25140393-25144247:-	74	60	6	0.917808219178082	8	9	5	0.62962962962963
chr10	25213554	25215054	chr10	25137554	25241533	-	ENSG00000099256.12	PRTFDC1	chr10	25138820	25140317	25140393	25144247	-	ENSG00000099256.12;SE:chr10:25138820-25140317:25140393-25144247:-	74	60	6	0.917808219178082	8	9	5	0.62962962962963
chr10	25232054	25234554	chr10	25137554	25241533	-	ENSG00000099256.12	PRTFDC1	chr10	25138820	25140317	25140393	25144247	-	ENSG00000099256.12;SE:chr10:25138820-25140317:25140393-25144247:-	74	60	6	0.917808219178082	8	9	5	0.62962962962963
chr10	34568988	34570488	chr10	34398488	35104253	-	ENSG00000148498.11	PARD3	chr10	34690845	34739245	34739376	34759013	-	ENSG00000148498.11;SE:chr10:34690845-34739245:34739376-34759013:-	36	27	11	0.741176470588235	110	127	10	0.922178988326848
chr10	34721988	34724488	chr10	34398488	35104253	-	ENSG00000148498.11	PARD3	chr10	34690845	34739245	34739376	34759013	-	ENSG00000148498.11;SE:chr10:34690845-34739245:34739376-34759013:-	36	27	11	0.741176470588235	110	127	10	0.922178988326848
chr10	34916488	34918488	chr10	34398488	35104253	-	ENSG00000148498.11	PARD3	chr10	34690845	34739245	34739376	34759013	-	ENSG00000148498.11;SE:chr10:34690845-34739245:34739376-34759013:-	36	27	11	0.741176470588235	110	127	10	0.922178988326848
chr10	35058488	35059988	chr10	34398488	35104253	-	ENSG00000148498.11	PARD3	chr10	34690845	34739245	34739376	34759013	-	ENSG00000148498.11;SE:chr10:34690845-34739245:34739376-34759013:-	36	27	11	0.741176470588235	110	127	10	0.922178988326848
chr10	80838792	80840792	chr10	80828792	81076285	+	ENSG00000108175.11	ZMIZ1	chr10	81067328	81070681	81070941	81072399	+	ENSG00000108175.11;SE:chr10:81067328-81070681:81070941-81072399:+	11	41	10	0.722222222222222	22	63	9	0.825242718446602
chr10	80883292	80884792	chr10	80828792	81076285	+	ENSG00000108175.11	ZMIZ1	chr10	81067328	81070681	81070941	81072399	+	ENSG00000108175.11;SE:chr10:81067328-81070681:81070941-81072399:+	11	41	10	0.722222222222222	22	63	9	0.825242718446602
chr11	111599615	111601615	chr11	111597632	111637169	-	ENSG00000137713.10	PPP2R1B	chr11	111623056	111624167	111624301	111625223	-	ENSG00000137713.10;SE:chr11:111623056-111624167:111624301-111625223:-	66	26	8	0.851851851851852	64	67	3	0.956204379562044
chr11	116910118	116912118	chr11	116714118	116969137	-	ENSG00000160584.10	SIK3	chr11	116734534	116738662	116738805	116741047	-	ENSG00000160584.10;SE:chr11:116734534-116738662:116738805-116741047:-	35	13	6	0.8	86	118	3	0.971428571428571
chr11	116910118	116912118	chr11	116714118	116969137	-	ENSG00000160584.10	SIK3	chr11	116746167	116746582	116746725	116746969	-	ENSG00000160584.10;SE:chr11:116746167-116746582:116746725-116746969:-	31	38	3	0.92	47	34	9	0.818181818181818
chr11	116958118	116959618	chr11	116714118	116969137	-	ENSG00000160584.10	SIK3	chr11	116734534	116738662	116738805	116741047	-	ENSG00000160584.10;SE:chr11:116734534-116738662:116738805-116741047:-	35	13	6	0.8	86	118	3	0.971428571428571
chr11	116958118	116959618	chr11	116714118	116969137	-	ENSG00000160584.10	SIK3	chr11	116746167	116746582	116746725	116746969	-	ENSG00000160584.10;SE:chr11:116746167-116746582:116746725-116746969:-	31	38	3	0.92	47	34	9	0.818181818181818
chr11	118416800	118418800	chr11	118415243	118443685	-	ENSG00000118096.3	IFT46	chr11	118427760	118428453	118428605	118430500	-	ENSG00000118096.3;SE:chr11:118427760-118428453:118428605-118430500:-	11	21	13	0.551724137931034	19	14	21	0.44
chr11	120220287	120222787	chr11	120207787	120360645	+	ENSG00000196914.4	ARHGEF12	chr11	120278532	120280103	120280159	120291462	+	ENSG00000196914.4;SE:chr11:120278532-120280103:120280159-120291462:+	12	15	30	0.310344827586207	2	3	53	0.045045045045045
chr11	120280787	120282287	chr11	120207787	120360645	+	ENSG00000196914.4	ARHGEF12	chr11	120278532	120280103	120280159	120291462	+	ENSG00000196914.4;SE:chr11:120278532-120280103:120280159-120291462:+	12	15	30	0.310344827586207	2	3	53	0.045045045045045
chr11	124937963	124939963	chr11	124932963	124959131	+	ENSG00000134955.7	SLC37A2	chr11	124953773	124954130	124954215	124954721	+	ENSG00000134955.7;SE:chr11:124953773-124954130:124954215-124954721:+	16	5	7	0.6	147	128	20	0.873015873015873
chr11	129941515	129944015	chr11	129939732	130014699	+	ENSG00000084234.10	APLP2	chr11	129992408	129993507	129993674	129996595	+	ENSG00000084234.10;SE:chr11:129992408-129993507:129993674-129996595:+	63	155	88	0.553299492385787	44	81	25	0.714285714285714
chr11	72445614	72447614	chr11	72396114	72504644	-	ENSG00000186635.9	ARAP1	chr11	72399582	72403798	72403830	72404370	-	ENSG00000186635.9;SE:chr11:72399582-72403798:72403830-72404370:-	227	215	40	0.846743295019157	317	276	197	0.60081053698075
chr11	72483614	72485114	chr11	72396114	72504644	-	ENSG00000186635.9	ARAP1	chr11	72399582	72403798	72403830	72404370	-	ENSG00000186635.9;SE:chr11:72399582-72403798:72403830-72404370:-	227	215	40	0.846743295019157	317	276	197	0.60081053698075
chr12	121156738	121159238	chr12	121148238	121161443	+	ENSG00000175970.6	UNC119B	chr12	121148521	121149393	121149548	121151077	+	ENSG00000175970.6;SE:chr12:121148521-121149393:121149548-121151077:+	27	21	30	0.444444444444444	46	45	131	0.257790368271955
chr12	131309145	131310645	chr12	131274145	131323811	-	ENSG00000111450.9	STX2	chr12	131276522	131280540	131280665	131283070	-	ENSG00000111450.9;SE:chr12:131276522-131280540:131280665-131283070:-	407	119	165	0.614485981308411	141	112	15	0.893992932862191
chr12	42478650	42480150	chr12	42475650	42538673	-	ENSG00000151233.5	GXYLT1	chr12	42512973	42523561	42523653	42538228	-	ENSG00000151233.5;SE:chr12:42512973-42523561:42523653-42538228:-	11	8	5	0.655172413793103	15	7	22	0.333333333333333
chr12	49086752	49089252	chr12	49086752	49110781	-	ENSG00000129315.4	CCNT1	chr12	49089612	49089782	49089945	49091921	-	ENSG00000129315.4;SE:chr12:49089612-49089782:49089945-49091921:-	193	193	8	0.960199004975124	75	71	16	0.820224719101124
chr12	53551448	53552948	chr12	53551448	53575135	-	ENSG00000139631.11	CSAD	chr12	53554628	53554911	53554975	53555057	-	ENSG00000139631.11;SE:chr12:53554628-53554911:53554975-53555057:-	121	152	159	0.461928934010152	178	167	83	0.675146771037182
chr12	54762920	54765420	chr12	54762920	54785083	-	ENSG00000161642.12	ZNF385A	chr12	54764880	54765257	54765499	54767757	-	ENSG00000161642.12;SE:chr12:54764880-54765257:54765499-54767757:-	50	36	5	0.895833333333333	16	10	0	1
chr12	54775920	54777420	chr12	54762920	54785083	-	ENSG00000161642.12	ZNF385A	chr12	54764880	54765257	54765499	54767757	-	ENSG00000161642.12;SE:chr12:54764880-54765257:54765499-54767757:-	50	36	5	0.895833333333333	16	10	0	1
chr12	95624022	95626022	chr12	95611522	95696566	+	ENSG00000028203.11	VEZT	chr12	95645847	95650326	95650398	95650926	+	ENSG00000028203.11;SE:chr12:95645847-95650326:95650398-95650926:+	9	13	3	0.785714285714286	70	41	48	0.536231884057971
chr12	95642022	95643522	chr12	95611522	95696566	+	ENSG00000028203.11	VEZT	chr12	95645847	95650326	95650398	95650926	+	ENSG00000028203.11;SE:chr12:95645847-95650326:95650398-95650926:+	9	13	3	0.785714285714286	70	41	48	0.536231884057971
chr13	21161585	21163585	chr13	21140585	21265572	+	ENSG00000032742.12	IFT88	chr13	21141395	21141809	21142136	21148519	+	ENSG00000032742.12;SE:chr13:21141395-21141809:21142136-21148519:+	6	18	31	0.27906976744186	1	13	6	0.538461538461538
chr13	21239085	21241085	chr13	21140585	21265572	+	ENSG00000032742.12	IFT88	chr13	21141395	21141809	21142136	21148519	+	ENSG00000032742.12;SE:chr13:21141395-21141809:21142136-21148519:+	6	18	31	0.27906976744186	1	13	6	0.538461538461538
chr13	41938841	41940341	chr13	41885341	41951166	+	ENSG00000172766.14	NAA16	chr13	41905505	41910786	41910892	41929280	+	ENSG00000172766.14;SE:chr13:41905505-41910786:41910892-41929280:+	17	6	0	1	28	14	4	0.84
chr13	73461561	73464061	chr13	73356197	73590592	+	ENSG00000083535.10	PIBF1	chr13	73401256	73401871	73402052	73409381	+	ENSG00000083535.10;SE:chr13:73401256-73401871:73402052-73409381:+	33	24	0	1	29	15	3	0.88
chr13	77808792	77810792	chr13	77618792	77901185	-	ENSG00000005810.12	MYCBP2	chr13	77673148	77692475	77692654	77695508	-	ENSG00000005810.12;SE:chr13:77673148-77692475:77692654-77695508:-	10	3	13	0.333333333333333	72	9	201	0.167701863354037
chr14	102273135	102275135	chr14	102228135	102394326	+	ENSG00000078304.10	PPP2R5C	chr14	102378810	102384168	102384284	102391478	+	ENSG00000078304.10;SE:chr14:102378810-102384168:102384284-102391478:+	53	51	30	0.634146341463415	13	17	31	0.326086956521739
chr14	102391635	102394135	chr14	102228135	102394326	+	ENSG00000078304.10	PPP2R5C	chr14	102378810	102384168	102384284	102391478	+	ENSG00000078304.10;SE:chr14:102378810-102384168:102384284-102391478:+	53	51	30	0.634146341463415	13	17	31	0.326086956521739
chr14	103476217	103478717	chr14	103398717	103523799	-	ENSG00000198752.3	CDC42BPB	chr14	103418940	103420535	103420612	103420939	-	ENSG00000198752.3;SE:chr14:103418940-103420535:103420612-103420939:-	81	73	77	0.5	132	166	77	0.65929203539823
chr14	104195645	104198145	chr14	104182145	104200004	+	ENSG00000100711.7	ZFYVE21	chr14	104195519	104196130	104196183	104198957	+	ENSG00000100711.7;SE:chr14:104195519-104196130:104196183-104198957:+	0	6	122	0.024	7	17	57	0.173913043478261
chr14	23541776	23543276	chr14	23527776	23564823	-	ENSG00000100813.8	ACIN1	chr14	23551045	23559191	23559310	23559731	-	ENSG00000100813.8;SE:chr14:23551045-23559191:23559310-23559731:-	118	124	210	0.365558912386707	441	407	298	0.587257617728532
chr14	35594269	35595769	chr14	35591769	35743268	+	ENSG00000100890.8	KIAA0391	chr14	35593437	35595941	35595988	35596685	+	ENSG00000100890.8;SE:chr14:35593437-35595941:35595988-35596685:+	7	17	0	1	23	29	3	0.896551724137931
chr14	35727269	35728769	chr14	35591769	35743268	+	ENSG00000100890.8	KIAA0391	chr14	35593437	35595941	35595988	35596685	+	ENSG00000100890.8;SE:chr14:35593437-35595941:35595988-35596685:+	7	17	0	1	23	29	3	0.896551724137931
chr14	39807496	39808996	chr14	39734496	39856156	+	ENSG00000150527.10	CTAGE5	chr14	39788495	39790132	39790260	39796068	+	ENSG00000150527.10;SE:chr14:39788495-39790132:39790260-39796068:+	18	22	30	0.4	94	152	46	0.727810650887574
chr14	57071511	57073011	chr14	57046511	57116233	+	ENSG00000070269.8	C14orf101	chr14	57052630	57070533	57070710	57072288	+	ENSG00000070269.8;SE:chr14:57052630-57070533:57070710-57072288:+	27	33	27	0.526315789473684	57	74	28	0.700534759358289
chr14	57071511	57073011	chr14	57046511	57116233	+	ENSG00000070269.8	C14orf101	chr14	57085481	57088249	57088420	57092100	+	ENSG00000070269.8;SE:chr14:57085481-57088249:57088420-57092100:+	4	30	17	0.5	21	28	46	0.347517730496454
chr14	57074511	57077011	chr14	57046511	57116233	+	ENSG00000070269.8	C14orf101	chr14	57052630	57070533	57070710	57072288	+	ENSG00000070269.8;SE:chr14:57052630-57070533:57070710-57072288:+	27	33	27	0.526315789473684	57	74	28	0.700534759358289
chr14	57074511	57077011	chr14	57046511	57116233	+	ENSG00000070269.8	C14orf101	chr14	57085481	57088249	57088420	57092100	+	ENSG00000070269.8;SE:chr14:57085481-57088249:57088420-57092100:+	4	30	17	0.5	21	28	46	0.347517730496454
chr14	65523640	65526140	chr14	65381140	65529368	+	ENSG00000125954.5	FNTB	chr14	65494499	65499077	65499239	65499328	+	ENSG00000125954.5;SE:chr14:65494499-65499077:65499239-65499328:+	41	0	29	0.414141414141414	46	3	102	0.193675889328063
chr14	91867669	91870169	chr14	91737669	91884152	-	ENSG00000015133.12	CCDC88C	chr14	91745650	91747506	91747652	91747801	-	ENSG00000015133.12;SE:chr14:91745650-91747506:91747652-91747801:-	2	0	40	0.024390243902439	70	56	295	0.175977653631285
chr14	93191657	93193657	chr14	93170157	93215047	-	ENSG00000100600.8	LGMN	chr14	93199160	93207407	93207524	93214834	-	ENSG00000100600.8;SE:chr14:93199160-93207407:93207524-93214834:-	10	2	24	0.2	13	0	159	0.0392749244712991
chr14	93199157	93201657	chr14	93170157	93215047	-	ENSG00000100600.8	LGMN	chr14	93199160	93207407	93207524	93214834	-	ENSG00000100600.8;SE:chr14:93199160-93207407:93207524-93214834:-	10	2	24	0.2	13	0	159	0.0392749244712991
chr14	96818095	96820095	chr14	96747595	96830207	-	ENSG00000066739.6	ATG2B	chr14	96784192	96784571	96784635	96788449	-	ENSG00000066739.6;SE:chr14:96784192-96784571:96784635-96788449:-	27	0	23	0.36986301369863	28	0	40	0.259259259259259
chr14	96822095	96824595	chr14	96747595	96830207	-	ENSG00000066739.6	ATG2B	chr14	96784192	96784571	96784635	96788449	-	ENSG00000066739.6;SE:chr14:96784192-96784571:96784635-96788449:-	27	0	23	0.36986301369863	28	0	40	0.259259259259259
chr15	41978610	41980110	chr15	41952610	42062141	+	ENSG00000174197.11	MGA	chr15	42032401	42034744	42035370	42040835	+	ENSG00000174197.11;SE:chr15:42032401-42034744:42035370-42040835:+	69	92	18	0.817258883248731	89	49	4	0.945205479452055
chr15	49489476	49490976	chr15	49447976	49622002	+	ENSG00000156958.9	GALK2	chr15	49584734	49611169	49611313	49611801	+	ENSG00000156958.9;SE:chr15:49584734-49611169:49611313-49611801:+	94	109	126	0.446153846153846	3	7	14	0.263157894736842
chr15	49533976	49535976	chr15	49447976	49622002	+	ENSG00000156958.9	GALK2	chr15	49584734	49611169	49611313	49611801	+	ENSG00000156958.9;SE:chr15:49584734-49611169:49611313-49611801:+	94	109	126	0.446153846153846	3	7	14	0.263157894736842
chr15	49592976	49594976	chr15	49447976	49622002	+	ENSG00000156958.9	GALK2	chr15	49584734	49611169	49611313	49611801	+	ENSG00000156958.9;SE:chr15:49584734-49611169:49611313-49611801:+	94	109	126	0.446153846153846	3	7	14	0.263157894736842
chr15	50718079	50720079	chr15	50716579	50793280	+	ENSG00000138592.7	USP8	chr15	50774262	50776472	50776558	50781998	+	ENSG00000138592.7;SE:chr15:50774262-50776472:50776558-50781998:+	6	73	159	0.198992443324937	24	94	108	0.353293413173653
chr15	66073704	66075204	chr15	65952959	66084631	-	ENSG00000174485.8	DENND4A	chr15	65989721	65992882	65993010	65993389	-	ENSG00000174485.8;SE:chr15:65989721-65992882:65993010-65993389:-	11	6	13	0.395348837209302	47	60	51	0.511961722488038
chr15	66076204	66077704	chr15	65952959	66084631	-	ENSG00000174485.8	DENND4A	chr15	65989721	65992882	65993010	65993389	-	ENSG00000174485.8;SE:chr15:65989721-65992882:65993010-65993389:-	11	6	13	0.395348837209302	47	60	51	0.511961722488038
chr15	67842521	67844021	chr15	67835021	68116181	+	ENSG00000137764.12	MAP2K5	chr15	67995746	68020254	68020283	68040569	+	ENSG00000137764.12;SE:chr15:67995746-68020254:68020283-68040569:+	19	20	3	0.866666666666667	19	17	0	1
chr15	67972021	67974521	chr15	67835021	68116181	+	ENSG00000137764.12	MAP2K5	chr15	67995746	68020254	68020283	68040569	+	ENSG00000137764.12;SE:chr15:67995746-68020254:68020283-68040569:+	19	20	3	0.866666666666667	19	17	0	1
chr15	68011521	68014021	chr15	67835021	68116181	+	ENSG00000137764.12	MAP2K5	chr15	67995746	68020254	68020283	68040569	+	ENSG00000137764.12;SE:chr15:67995746-68020254:68020283-68040569:+	19	20	3	0.866666666666667	19	17	0	1
chr15	68072021	68073521	chr15	67835021	68116181	+	ENSG00000137764.12	MAP2K5	chr15	67995746	68020254	68020283	68040569	+	ENSG00000137764.12;SE:chr15:67995746-68020254:68020283-68040569:+	19	20	3	0.866666666666667	19	17	0	1
chr15	68086521	68088521	chr15	67835021	68116181	+	ENSG00000137764.12	MAP2K5	chr15	67995746	68020254	68020283	68040569	+	ENSG00000137764.12;SE:chr15:67995746-68020254:68020283-68040569:+	19	20	3	0.866666666666667	19	17	0	1
chr15	68091021	68093521	chr15	67835021	68116181	+	ENSG00000137764.12	MAP2K5	chr15	67995746	68020254	68020283	68040569	+	ENSG00000137764.12;SE:chr15:67995746-68020254:68020283-68040569:+	19	20	3	0.866666666666667	19	17	0	1
chr16	1862373	1864373	chr16	1858873	1877162	-	ENSG00000063854.6	HAGH	chr16	1867272	1869116	1869224	1869898	-	ENSG00000063854.6;SE:chr16:1867272-1869116:1869224-1869898:-	115	86	26	0.794466403162055	62	108	3	0.965909090909091
chr16	1862373	1864373	chr16	1858873	1877162	-	ENSG00000063854.6	HAGH	chr16	1873038	1876508	1876603	1876713	-	ENSG00000063854.6;SE:chr16:1873038-1876508:1876603-1876713:-	35	7	14	0.6	30	1	17	0.476923076923077
chr16	20786812	20789312	chr16	20775312	20808903	+	ENSG00000005187.6	ACSM3	chr16	20788902	20791119	20791229	20792036	+	ENSG00000005187.6;SE:chr16:20788902-20791119:20791229-20792036:+	327	419	1395	0.210972850678733	25	11	23	0.439024390243902
chr16	24758016	24760516	chr16	24741016	24837548	+	ENSG00000090905.12	TNRC6A	chr16	24803138	24804794	24804970	24805865	+	ENSG00000090905.12;SE:chr16:24803138-24804794:24804970-24805865:+	14	31	96	0.189873417721519	19	25	46	0.323529411764706
chr16	24769016	24770516	chr16	24741016	24837548	+	ENSG00000090905.12	TNRC6A	chr16	24803138	24804794	24804970	24805865	+	ENSG00000090905.12;SE:chr16:24803138-24804794:24804970-24805865:+	14	31	96	0.189873417721519	19	25	46	0.323529411764706
chr16	24776516	24778016	chr16	24741016	24837548	+	ENSG00000090905.12	TNRC6A	chr16	24803138	24804794	24804970	24805865	+	ENSG00000090905.12;SE:chr16:24803138-24804794:24804970-24805865:+	14	31	96	0.189873417721519	19	25	46	0.323529411764706
chr16	27576968	27579468	chr16	27561468	27791689	+	ENSG00000047578.5	KIAA0556	chr16	27660056	27665929	27666057	27689050	+	ENSG00000047578.5;SE:chr16:27660056-27665929:27666057-27689050:+	40	24	43	0.426666666666667	48	26	28	0.569230769230769
chr16	27606468	27607968	chr16	27561468	27791689	+	ENSG00000047578.5	KIAA0556	chr16	27660056	27665929	27666057	27689050	+	ENSG00000047578.5;SE:chr16:27660056-27665929:27666057-27689050:+	40	24	43	0.426666666666667	48	26	28	0.569230769230769
chr16	27759468	27760968	chr16	27561468	27791689	+	ENSG00000047578.5	KIAA0556	chr16	27660056	27665929	27666057	27689050	+	ENSG00000047578.5;SE:chr16:27660056-27665929:27666057-27689050:+	40	24	43	0.426666666666667	48	26	28	0.569230769230769
chr16	4419043	4420543	chr16	4404543	4466639	-	ENSG00000103426.7	CORO7	chr16	4411470	4411750	4411804	4411986	-	ENSG00000103426.7;SE:chr16:4411470-4411750:4411804-4411986:-	34	17	39	0.395348837209302	79	50	265	0.195751138088012
chr16	47611210	47613710	chr16	47495210	47735434	+	ENSG00000102893.9	PHKB	chr16	47495337	47497793	47497904	47531310	+	ENSG00000102893.9;SE:chr16:47495337-47497793:47497904-47531310:+	5	129	23	0.744444444444444	5	141	3	0.960526315789474
chr16	47650210	47651710	chr16	47495210	47735434	+	ENSG00000102893.9	PHKB	chr16	47495337	47497793	47497904	47531310	+	ENSG00000102893.9;SE:chr16:47495337-47497793:47497904-47531310:+	5	129	23	0.744444444444444	5	141	3	0.960526315789474
chr16	88826891	88828391	chr16	88781746	88851372	-	ENSG00000103335.13	FAM38A	chr16	88790379	88791417	88791488	88791824	-	ENSG00000103335.13;SE:chr16:88790379-88791417:88791488-88791824:-	912	434	34	0.951909476661952	229	153	87	0.68705035971223
chr16	89852041	89854541	chr16	89803959	89883065	-	ENSG00000187741.8	FANCA	chr16	89818630	89824985	89825113	89828357	-	ENSG00000187741.8;SE:chr16:89818630-89824985:89825113-89828357:-	561	415	215	0.694167852062589	343	429	74	0.839130434782609
chr17	27964956	27966456	chr17	27952956	28257170	-	ENSG00000141298.10	SSH2	chr17	28120955	28175867	28175947	28256956	-	ENSG00000141298.10;SE:chr17:28120955-28175867:28175947-28256956:-	9	7	5	0.615384615384615	11	4	25	0.230769230769231
chr17	27993456	27995956	chr17	27952956	28257170	-	ENSG00000141298.10	SSH2	chr17	28120955	28175867	28175947	28256956	-	ENSG00000141298.10;SE:chr17:28120955-28175867:28175947-28256956:-	9	7	5	0.615384615384615	11	4	25	0.230769230769231
chr17	28003456	28005956	chr17	27952956	28257170	-	ENSG00000141298.10	SSH2	chr17	28120955	28175867	28175947	28256956	-	ENSG00000141298.10;SE:chr17:28120955-28175867:28175947-28256956:-	9	7	5	0.615384615384615	11	4	25	0.230769230769231
chr17	28020956	28023456	chr17	27952956	28257170	-	ENSG00000141298.10	SSH2	chr17	28120955	28175867	28175947	28256956	-	ENSG00000141298.10;SE:chr17:28120955-28175867:28175947-28256956:-	9	7	5	0.615384615384615	11	4	25	0.230769230769231
chr17	28057956	28059956	chr17	27952956	28257170	-	ENSG00000141298.10	SSH2	chr17	28120955	28175867	28175947	28256956	-	ENSG00000141298.10;SE:chr17:28120955-28175867:28175947-28256956:-	9	7	5	0.615384615384615	11	4	25	0.230769230769231
chr17	28110956	28113456	chr17	27952956	28257170	-	ENSG00000141298.10	SSH2	chr17	28120955	28175867	28175947	28256956	-	ENSG00000141298.10;SE:chr17:28120955-28175867:28175947-28256956:-	9	7	5	0.615384615384615	11	4	25	0.230769230769231
chr17	30704650	30706650	chr17	30677150	30714780	+	ENSG00000010244.10	ZNF207	chr17	30692506	30693684	30693776	30694791	+	ENSG00000010244.10;SE:chr17:30692506-30693684:30693776-30694791:+	1834	1303	491	0.761592619567856	1440	1105	825	0.606674612634088
chr17	40024661	40026661	chr17	40023161	40075272	-	ENSG00000131473.10	ACLY	chr17	40049427	40052873	40052902	40054002	-	ENSG00000131473.10;SE:chr17:40049427-40052873:40052902-40054002:-	168	179	47	0.786848072562358	465	498	37	0.928640308582449
chr17	42236274	42238774	chr17	42219274	42239844	+	ENSG00000125319.8	C17orf53	chr17	42232779	42235201	42235309	42239239	+	ENSG00000125319.8;SE:chr17:42232779-42235201:42235309-42239239:+	133	72	21	0.82995951417004	114	61	5	0.945945945945946
chr17	42521152	42523652	chr17	42472652	42580802	-	ENSG00000186566.5	GPATCH8	chr17	42541912	42544465	42544482	42552197	-	ENSG00000186566.5;SE:chr17:42541912-42544465:42544482-42552197:-	4	4	28	0.125	0	0	29	0
chr17	42822476	42824976	chr17	42785976	42829632	+	ENSG00000161692.11	DBF4B	chr17	42808383	42809546	42809633	42811458	+	ENSG00000161692.11;SE:chr17:42808383-42809546:42809633-42811458:+	26	29	33	0.454545454545455	47	93	25	0.736842105263158
chr17	49054535	49057535	chr17	49039535	49198226	-	ENSG00000008294.13	SPAG9	chr17	49052308	49053224	49053262	49054469	-	ENSG00000008294.13;SE:chr17:49052308-49053224:49053262-49054469:-	15	13	74	0.159090909090909	3	0	65	0.0225563909774436
chr17	498908	500908	chr17	411908	618096	-	ENSG00000141252.13	VPS53	chr17	559193	565049	565135	600658	-	ENSG00000141252.13;SE:chr17:559193-565049:565135-600658:-	23	23	15	0.605263157894737	31	29	3	0.909090909090909
chr17	53056088	53057588	chr17	53046088	53241646	+	ENSG00000166263.9	STXBP4	chr17	53078244	53084867	53084958	53108529	+	ENSG00000166263.9;SE:chr17:53078244-53084867:53084958-53108529:+	50	46	12	0.8	6	17	6	0.657142857142857
chr17	53171088	53172588	chr17	53046088	53241646	+	ENSG00000166263.9	STXBP4	chr17	53078244	53084867	53084958	53108529	+	ENSG00000166263.9;SE:chr17:53078244-53084867:53084958-53108529:+	50	46	12	0.8	6	17	6	0.657142857142857
chr17	66441823	66444323	chr17	66417423	66453653	-	ENSG00000070540.7	WIPI1	chr17	66447038	66449051	66449133	66453483	-	ENSG00000070540.7;SE:chr17:66447038-66449051:66449133-66453483:-	25	9	0	1	29	1	2	0.882352941176471
chr17	76017749	76019749	chr17	76000249	76104916	+	ENSG00000078687.10	TNRC6C	chr17	76089844	76093826	76093942	76094424	+	ENSG00000078687.10;SE:chr17:76089844-76093826:76093942-76094424:+	10	9	6	0.612903225806452	35	40	4	0.903614457831325
chr17	76041749	76043749	chr17	76000249	76104916	+	ENSG00000078687.10	TNRC6C	chr17	76089844	76093826	76093942	76094424	+	ENSG00000078687.10;SE:chr17:76089844-76093826:76093942-76094424:+	10	9	6	0.612903225806452	35	40	4	0.903614457831325
chr17	76057749	76060249	chr17	76000249	76104916	+	ENSG00000078687.10	TNRC6C	chr17	76089844	76093826	76093942	76094424	+	ENSG00000078687.10;SE:chr17:76089844-76093826:76093942-76094424:+	10	9	6	0.612903225806452	35	40	4	0.903614457831325
chr17	80127346	80129846	chr17	80059346	80170689	-	ENSG00000176155.10	CCDC57	chr17	80136481	80136903	80137065	80141650	-	ENSG00000176155.10;SE:chr17:80136481-80136903:80137065-80141650:-	231	189	142	0.596590909090909	169	130	21	0.87683284457478
chr17	80127346	80129846	chr17	80059346	80170689	-	ENSG00000176155.10	CCDC57	chr17	80159828	80165607	80165924	80170661	-	ENSG00000176155.10;SE:chr17:80159828-80165607:80165924-80170661:-	7	100	116	0.315634218289086	4	23	87	0.134328358208955
chr17	80832940	80835440	chr17	80709940	80914691	+	ENSG00000141556.12	TBCD	chr17	80710253	80714041	80714091	80721841	+	ENSG00000141556.12;SE:chr17:80710253-80714041:80714091-80721841:+	104	235	14	0.923705722070845	66	155	24	0.821561338289963
chr17	8458679	8460179	chr17	8377523	8534079	-	ENSG00000133026.7	MYH10	chr17	8526595	8526742	8526815	8533972	-	ENSG00000133026.7;SE:chr17:8526595-8526742:8526815-8533972:-	57	20	138	0.218130311614731	2	1	18	0.0769230769230769
chr18	23614719	23616219	chr18	23596219	23671164	-	ENSG00000141380.8	SS18	chr18	23615091	23615795	23615887	23618519	-	ENSG00000141380.8;SE:chr18:23615091-23615795:23615887-23618519:-	138	501	170	0.65270684371808	179	123	226	0.40053050397878
chr18	23621219	23624219	chr18	23596219	23671164	-	ENSG00000141380.8	SS18	chr18	23615091	23615795	23615887	23618519	-	ENSG00000141380.8;SE:chr18:23615091-23615795:23615887-23618519:-	138	501	170	0.65270684371808	179	123	226	0.40053050397878
chr18	23632719	23634219	chr18	23596219	23671164	-	ENSG00000141380.8	SS18	chr18	23615091	23615795	23615887	23618519	-	ENSG00000141380.8;SE:chr18:23615091-23615795:23615887-23618519:-	138	501	170	0.65270684371808	179	123	226	0.40053050397878
chr18	23662219	23663719	chr18	23596219	23671164	-	ENSG00000141380.8	SS18	chr18	23615091	23615795	23615887	23618519	-	ENSG00000141380.8;SE:chr18:23615091-23615795:23615887-23618519:-	138	501	170	0.65270684371808	179	123	226	0.40053050397878
chr18	34429535	34432035	chr18	34409069	34811481	+	ENSG00000150477.6	KIAA1328	chr18	34647508	34664088	34664195	34740163	+	ENSG00000150477.6;SE:chr18:34647508-34664088:34664195-34740163:+	33	23	14	0.666666666666667	7	10	10	0.459459459459459
chr18	34435535	34437035	chr18	34409069	34811481	+	ENSG00000150477.6	KIAA1328	chr18	34647508	34664088	34664195	34740163	+	ENSG00000150477.6;SE:chr18:34647508-34664088:34664195-34740163:+	33	23	14	0.666666666666667	7	10	10	0.459459459459459
chr18	34470535	34472035	chr18	34409069	34811481	+	ENSG00000150477.6	KIAA1328	chr18	34647508	34664088	34664195	34740163	+	ENSG00000150477.6;SE:chr18:34647508-34664088:34664195-34740163:+	33	23	14	0.666666666666667	7	10	10	0.459459459459459
chr18	76971394	76973394	chr18	76829394	77138278	+	ENSG00000166377.12	ATP9B	chr18	76914555	76936813	76936907	76953183	+	ENSG00000166377.12;SE:chr18:76914555-76936813:76936907-76953183:+	20	24	1	0.956521739130435	40	34	11	0.770833333333333
chr18	76976894	76978894	chr18	76829394	77138278	+	ENSG00000166377.12	ATP9B	chr18	76914555	76936813	76936907	76953183	+	ENSG00000166377.12;SE:chr18:76914555-76936813:76936907-76953183:+	20	24	1	0.956521739130435	40	34	11	0.770833333333333
chr18	77007394	77009894	chr18	76829394	77138278	+	ENSG00000166377.12	ATP9B	chr18	76914555	76936813	76936907	76953183	+	ENSG00000166377.12;SE:chr18:76914555-76936813:76936907-76953183:+	20	24	1	0.956521739130435	40	34	11	0.770833333333333
chr18	9556789	9558289	chr18	9546789	9614567	-	ENSG00000154845.10	PPP4R1	chr18	9562073	9562920	9563044	9563376	-	ENSG00000154845.10;SE:chr18:9562073-9562920:9563044-9563376:-	223	120	93	0.648393194706994	24	19	28	0.434343434343434
chr18	9574789	9577289	chr18	9546789	9614567	-	ENSG00000154845.10	PPP4R1	chr18	9562073	9562920	9563044	9563376	-	ENSG00000154845.10;SE:chr18:9562073-9562920:9563044-9563376:-	223	120	93	0.648393194706994	24	19	28	0.434343434343434
chr18	9577789	9579789	chr18	9546789	9614567	-	ENSG00000154845.10	PPP4R1	chr18	9562073	9562920	9563044	9563376	-	ENSG00000154845.10;SE:chr18:9562073-9562920:9563044-9563376:-	223	120	93	0.648393194706994	24	19	28	0.434343434343434
chr18	9585789	9587289	chr18	9546789	9614567	-	ENSG00000154845.10	PPP4R1	chr18	9562073	9562920	9563044	9563376	-	ENSG00000154845.10;SE:chr18:9562073-9562920:9563044-9563376:-	223	120	93	0.648393194706994	24	19	28	0.434343434343434
chr18	9598789	9600789	chr18	9546789	9614567	-	ENSG00000154845.10	PPP4R1	chr18	9562073	9562920	9563044	9563376	-	ENSG00000154845.10;SE:chr18:9562073-9562920:9563044-9563376:-	223	120	93	0.648393194706994	24	19	28	0.434343434343434
chr19	1294890	1296390	chr19	1285890	1378430	+	ENSG00000160953.8	MUM1	chr19	1358463	1358587	1358699	1360135	+	ENSG00000160953.8;SE:chr19:1358463-1358587:1358699-1360135:+	134	194	174	0.485207100591716	37	47	183	0.186666666666667
chr19	41100072	41102072	chr19	41099072	41135725	+	ENSG00000090006.12	LTBP4	chr19	41120352	41122795	41122926	41123006	+	ENSG00000090006.12;SE:chr19:41120352-41122795:41122926-41123006:+	925	1004	181	0.84199039720646	52	58	21	0.723684210526316
chr19	41108572	41110072	chr19	41099072	41135725	+	ENSG00000090006.12	LTBP4	chr19	41120352	41122795	41122926	41123006	+	ENSG00000090006.12;SE:chr19:41120352-41122795:41122926-41123006:+	925	1004	181	0.84199039720646	52	58	21	0.723684210526316
chr19	41113072	41114572	chr19	41099072	41135725	+	ENSG00000090006.12	LTBP4	chr19	41120352	41122795	41122926	41123006	+	ENSG00000090006.12;SE:chr19:41120352-41122795:41122926-41123006:+	925	1004	181	0.84199039720646	52	58	21	0.723684210526316
chr19	41129072	41131072	chr19	41099072	41135725	+	ENSG00000090006.12	LTBP4	chr19	41120352	41122795	41122926	41123006	+	ENSG00000090006.12;SE:chr19:41120352-41122795:41122926-41123006:+	925	1004	181	0.84199039720646	52	58	21	0.723684210526316
chr19	4991124	4992624	chr19	4969124	5153606	+	ENSG00000127663.8	KDM4B	chr19	5110829	5119129	5119230	5119664	+	ENSG00000127663.8;SE:chr19:5110829-5119129:5119230-5119664:+	31	20	7	0.784615384615385	54	37	74	0.380753138075314
chr19	6107175	6109175	chr19	5993175	6110664	-	ENSG00000087903.6	RFX2	chr19	6016282	6026174	6026248	6039991	-	ENSG00000087903.6;SE:chr19:6016282-6026174:6026248-6039991:-	30	24	14	0.658536585365854	10	7	7	0.548387096774194
chr2	109462213	109463713	chr2	109403213	109493034	+	ENSG00000163006.6	CCDC138	chr2	109473426	109489907	109490045	109492544	+	ENSG00000163006.6;SE:chr2:109473426-109489907:109490045-109492544:+	14	16	7	0.681818181818182	13	14	1	0.931034482758621
chr2	201924216	201926716	chr2	201843216	201936394	-	ENSG00000155744.4	FAM126B	chr2	201846594	201852088	201852255	201852985	-	ENSG00000155744.4;SE:chr2:201846594-201852088:201852255-201852985:-	18	19	48	0.278195488721804	2	6	25	0.137931034482759
chr2	20487952	20490452	chr2	20448452	20551995	-	ENSG00000055917.11	PUM2	chr2	20463221	20478344	20478580	20482708	-	ENSG00000055917.11;SE:chr2:20463221-20478344:20478580-20482708:-	153	225	29	0.86697247706422	130	149	56	0.713554987212276
chr2	209167991	209169991	chr2	209130991	209223475	+	ENSG00000115020.11	PIKFYVE	chr2	209169042	209169570	209169737	209176960	+	ENSG00000115020.11;SE:chr2:209169042-209169570:209169737-209176960:+	102	16	10	0.855072463768116	74	21	19	0.714285714285714
chr2	231194509	231196009	chr2	231191899	231268447	+	ENSG00000185404.12	SP140L	chr2	231264957	231265049	231265128	231265670	+	ENSG00000185404.12;SE:chr2:231264957-231265049:231265128-231265670:+	28	16	47	0.318840579710145	46	60	52	0.504761904761905
chr2	231262009	231263509	chr2	231191899	231268447	+	ENSG00000185404.12	SP140L	chr2	231264957	231265049	231265128	231265670	+	ENSG00000185404.12;SE:chr2:231264957-231265049:231265128-231265670:+	28	16	47	0.318840579710145	46	60	52	0.504761904761905
chr2	45769819	45771819	chr2	45615819	45839304	-	ENSG00000068784.8	SRBD1	chr2	45647033	45704132	45704214	45715379	-	ENSG00000068784.8;SE:chr2:45647033-45704132:45704214-45715379:-	64	41	9	0.853658536585366	47	87	2	0.971014492753623
chr2	45833819	45835319	chr2	45615819	45839304	-	ENSG00000068784.8	SRBD1	chr2	45647033	45704132	45704214	45715379	-	ENSG00000068784.8;SE:chr2:45647033-45704132:45704214-45715379:-	64	41	9	0.853658536585366	47	87	2	0.971014492753623
chr2	71354314	71355814	chr2	71336814	71357369	-	ENSG00000124370.6	MCEE	chr2	71351673	71356847	71356947	71357310	-	ENSG00000124370.6;SE:chr2:71351673-71356847:71356947-71357310:-	123	0	27	0.694915254237288	41	0	15	0.577464788732394
chr2	71566691	71568191	chr2	71503691	71662199	+	ENSG00000075292.11	ZNF638	chr2	71607695	71607968	71608033	71623271	+	ENSG00000075292.11;SE:chr2:71607695-71607968:71608033-71623271:+	11	0	23	0.192982456140351	1	1	82	0.0120481927710843
chr2	97495482	97496982	chr2	97481982	97499648	+	ENSG00000168763.10	CNNM3	chr2	97494871	97497706	97497805	97498289	+	ENSG00000168763.10;SE:chr2:97494871-97497706:97497805-97498289:+	5	9	35	0.166666666666667	3	1	43	0.0444444444444444
chr20	32204381	32205881	chr20	32077881	32237842	+	ENSG00000078699.15	CBFA2T2	chr20	32211102	32211579	32211660	32212570	+	ENSG00000078699.15;SE:chr20:32211102-32211579:32211660-32212570:+	14	0	12	0.368421052631579	3	0	29	0.0491803278688525
chr20	33794660	33797160	chr20	33703160	33865928	-	ENSG00000088298.7	EDEM2	chr20	33719586	33721908	33721958	33722541	-	ENSG00000088298.7;SE:chr20:33719586-33721908:33721958-33722541:-	17	27	45	0.328358208955224	20	17	64	0.224242424242424
chr20	33803160	33804660	chr20	33703160	33865928	-	ENSG00000088298.7	EDEM2	chr20	33719586	33721908	33721958	33722541	-	ENSG00000088298.7;SE:chr20:33719586-33721908:33721958-33722541:-	17	27	45	0.328358208955224	20	17	64	0.224242424242424
chr20	37622942	37625442	chr20	37590942	37668366	+	ENSG00000101452.8	DHX35	chr20	37650578	37652333	37652410	37653873	+	ENSG00000101452.8;SE:chr20:37650578-37652333:37652410-37653873:+	147	47	21	0.822033898305085	149	31	1	0.989010989010989
chr20	45932359	45933859	chr20	45837859	45985567	-	ENSG00000101040.14	ZMYND8	chr20	45839542	45841287	45841370	45848909	-	ENSG00000101040.14;SE:chr20:45839542-45841287:45841370-45848909:-	192	152	369	0.317929759704251	152	165	157	0.502377179080824
chr20	45948859	45951359	chr20	45837859	45985567	-	ENSG00000101040.14	ZMYND8	chr20	45839542	45841287	45841370	45848909	-	ENSG00000101040.14;SE:chr20:45839542-45841287:45841370-45848909:-	192	152	369	0.317929759704251	152	165	157	0.502377179080824
chr20	45968359	45970359	chr20	45837859	45985567	-	ENSG00000101040.14	ZMYND8	chr20	45839542	45841287	45841370	45848909	-	ENSG00000101040.14;SE:chr20:45839542-45841287:45841370-45848909:-	192	152	369	0.317929759704251	152	165	157	0.502377179080824
chr21	44451254	44452754	chr21	44394620	44453692	+	ENSG00000160199.7	PKNOX1	chr21	44427728	44430163	44430334	44433178	+	ENSG00000160199.7;SE:chr21:44427728-44430163:44430334-44433178:+	18	12	4	0.789473684210526	18	14	1	0.941176470588235
chr21	46698343	46699843	chr21	46683843	46707813	-	ENSG00000186866.12	POFUT2	chr21	46685550	46685937	46686142	46687505	-	ENSG00000186866.12;SE:chr21:46685550-46685937:46686142-46687505:-	239	191	112	0.657492354740061	136	86	25	0.816176470588235
chr3	101179049	101181549	chr3	101043049	101232085	-	ENSG00000138468.11	SENP7	chr3	101212812	101219914	101219963	101231935	-	ENSG00000138468.11;SE:chr3:101212812-101219914:101219963-101231935:-	72	55	17	0.788819875776398	46	21	3	0.917808219178082
chr3	101212049	101214049	chr3	101043049	101232085	-	ENSG00000138468.11	SENP7	chr3	101212812	101219914	101219963	101231935	-	ENSG00000138468.11;SE:chr3:101212812-101219914:101219963-101231935:-	72	55	17	0.788819875776398	46	21	3	0.917808219178082
chr3	113005850	113007350	chr3	113005777	113160457	-	ENSG00000206530.4	WDR52	chr3	113125888	113127953	113128169	113135372	-	ENSG00000206530.4;SE:chr3:113125888-113127953:113128169-113135372:-	10	9	3	0.76	14	21	14	0.555555555555556
chr3	136381648	136383648	chr3	136055077	136471220	-	ENSG00000118007.8	STAG1	chr3	136221621	136237090	136237257	136240055	-	ENSG00000118007.8;SE:chr3:136221621-136237090:136237257-136240055:-	1	2	20	0.0697674418604651	11	14	43	0.225225225225225
chr3	136385648	136387148	chr3	136055077	136471220	-	ENSG00000118007.8	STAG1	chr3	136221621	136237090	136237257	136240055	-	ENSG00000118007.8;SE:chr3:136221621-136237090:136237257-136240055:-	1	2	20	0.0697674418604651	11	14	43	0.225225225225225
chr3	142243577	142245577	chr3	142168077	142297668	-	ENSG00000175054.9	ATR	chr3	142168444	142169308	142169444	142171970	-	ENSG00000175054.9;SE:chr3:142168444-142169308:142169444-142171970:-	88	22	113	0.327380952380952	26	11	142	0.115264797507788
chr3	158510181	158511681	chr3	158449987	158547508	+	ENSG00000118855.12	MFSD1	chr3	158542025	158542967	158543090	158543804	+	ENSG00000118855.12;SE:chr3:158542025-158542967:158543090-158543804:+	18	22	43	0.317460317460317	5	0	57	0.0420168067226891
chr3	169497853	169499853	chr3	169490853	169507504	+	ENSG00000085274.10	MYNN	chr3	169491250	169491819	169491885	169492053	+	ENSG00000085274.10;SE:chr3:169491250-169491819:169491885-169492053:+	73	25	132	0.270718232044199	51	37	41	0.517647058823529
chr3	17354399	17356399	chr3	17199899	18486309	-	ENSG00000131374.9	TBC1D5	chr3	17255862	17275177	17275242	17279655	-	ENSG00000131374.9;SE:chr3:17255862-17275177:17275242-17279655:-	6	5	27	0.169230769230769	3	2	54	0.0442477876106195
chr3	17393899	17395399	chr3	17199899	18486309	-	ENSG00000131374.9	TBC1D5	chr3	17255862	17275177	17275242	17279655	-	ENSG00000131374.9;SE:chr3:17255862-17275177:17275242-17279655:-	6	5	27	0.169230769230769	3	2	54	0.0442477876106195
chr3	17427399	17429399	chr3	17199899	18486309	-	ENSG00000131374.9	TBC1D5	chr3	17255862	17275177	17275242	17279655	-	ENSG00000131374.9;SE:chr3:17255862-17275177:17275242-17279655:-	6	5	27	0.169230769230769	3	2	54	0.0442477876106195
chr3	17460899	17462899	chr3	17199899	18486309	-	ENSG00000131374.9	TBC1D5	chr3	17255862	17275177	17275242	17279655	-	ENSG00000131374.9;SE:chr3:17255862-17275177:17275242-17279655:-	6	5	27	0.169230769230769	3	2	54	0.0442477876106195
chr3	17470899	17472899	chr3	17199899	18486309	-	ENSG00000131374.9	TBC1D5	chr3	17255862	17275177	17275242	17279655	-	ENSG00000131374.9;SE:chr3:17255862-17275177:17275242-17279655:-	6	5	27	0.169230769230769	3	2	54	0.0442477876106195
chr3	17679899	17681399	chr3	17199899	18486309	-	ENSG00000131374.9	TBC1D5	chr3	17255862	17275177	17275242	17279655	-	ENSG00000131374.9;SE:chr3:17255862-17275177:17275242-17279655:-	6	5	27	0.169230769230769	3	2	54	0.0442477876106195
chr3	17733399	17735399	chr3	17199899	18486309	-	ENSG00000131374.9	TBC1D5	chr3	17255862	17275177	17275242	17279655	-	ENSG00000131374.9;SE:chr3:17255862-17275177:17275242-17279655:-	6	5	27	0.169230769230769	3	2	54	0.0442477876106195
chr3	17761399	17762899	chr3	17199899	18486309	-	ENSG00000131374.9	TBC1D5	chr3	17255862	17275177	17275242	17279655	-	ENSG00000131374.9;SE:chr3:17255862-17275177:17275242-17279655:-	6	5	27	0.169230769230769	3	2	54	0.0442477876106195
chr3	17850399	17852899	chr3	17199899	18486309	-	ENSG00000131374.9	TBC1D5	chr3	17255862	17275177	17275242	17279655	-	ENSG00000131374.9;SE:chr3:17255862-17275177:17275242-17279655:-	6	5	27	0.169230769230769	3	2	54	0.0442477876106195
chr3	17864399	17866399	chr3	17199899	18486309	-	ENSG00000131374.9	TBC1D5	chr3	17255862	17275177	17275242	17279655	-	ENSG00000131374.9;SE:chr3:17255862-17275177:17275242-17279655:-	6	5	27	0.169230769230769	3	2	54	0.0442477876106195
chr3	17877399	17879399	chr3	17199899	18486309	-	ENSG00000131374.9	TBC1D5	chr3	17255862	17275177	17275242	17279655	-	ENSG00000131374.9;SE:chr3:17255862-17275177:17275242-17279655:-	6	5	27	0.169230769230769	3	2	54	0.0442477876106195
chr3	17902399	17904399	chr3	17199899	18486309	-	ENSG00000131374.9	TBC1D5	chr3	17255862	17275177	17275242	17279655	-	ENSG00000131374.9;SE:chr3:17255862-17275177:17275242-17279655:-	6	5	27	0.169230769230769	3	2	54	0.0442477876106195
chr3	17986899	17989399	chr3	17199899	18486309	-	ENSG00000131374.9	TBC1D5	chr3	17255862	17275177	17275242	17279655	-	ENSG00000131374.9;SE:chr3:17255862-17275177:17275242-17279655:-	6	5	27	0.169230769230769	3	2	54	0.0442477876106195
chr3	18120399	18122899	chr3	17199899	18486309	-	ENSG00000131374.9	TBC1D5	chr3	17255862	17275177	17275242	17279655	-	ENSG00000131374.9;SE:chr3:17255862-17275177:17275242-17279655:-	6	5	27	0.169230769230769	3	2	54	0.0442477876106195
chr3	197424264	197425764	chr3	197398264	197476598	-	ENSG00000145016.9	KIAA0226	chr3	197411088	197417945	197418019	197420586	-	ENSG00000145016.9;SE:chr3:197411088-197417945:197418019-197420586:-	44	29	54	0.403314917127072	65	32	123	0.282798833819242
chr3	197465764	197467264	chr3	197398264	197476598	-	ENSG00000145016.9	KIAA0226	chr3	197411088	197417945	197418019	197420586	-	ENSG00000145016.9;SE:chr3:197411088-197417945:197418019-197420586:-	44	29	54	0.403314917127072	65	32	123	0.282798833819242
chr3	27505214	27506714	chr3	27414214	27525911	-	ENSG00000033867.12	SLC4A7	chr3	27446454	27450847	27451021	27453133	-	ENSG00000033867.12;SE:chr3:27446454-27450847:27451021-27453133:-	9	20	0	1	36	51	9	0.828571428571429
chr3	37222323	37223823	chr3	37094117	37225180	-	ENSG00000093167.13	LRRFIP2	chr3	37125297	37132958	37133029	37136283	-	ENSG00000093167.13;SE:chr3:37125297-37132958:37133029-37136283:-	13	31	6	0.785714285714286	13	15	18	0.4375
chr3	37288168	37290168	chr3	37284668	37408242	+	ENSG00000144674.12	GOLGA4	chr3	37376657	37378634	37378654	37379157	+	ENSG00000144674.12;SE:chr3:37376657-37378634:37378654-37379157:+	98	87	1	0.989304812834225	60	60	8	0.882352941176471
chr3	37288168	37290168	chr3	37284668	37408242	+	ENSG00000144674.12	GOLGA4	chr3	37396678	37402734	37402796	37407571	+	ENSG00000144674.12;SE:chr3:37396678-37402734:37402796-37407571:+	45	41	239	0.152482269503546	102	48	76	0.496688741721854
chr3	37372668	37374668	chr3	37284668	37408242	+	ENSG00000144674.12	GOLGA4	chr3	37376657	37378634	37378654	37379157	+	ENSG00000144674.12;SE:chr3:37376657-37378634:37378654-37379157:+	98	87	1	0.989304812834225	60	60	8	0.882352941176471
chr3	37372668	37374668	chr3	37284668	37408242	+	ENSG00000144674.12	GOLGA4	chr3	37396678	37402734	37402796	37407571	+	ENSG00000144674.12;SE:chr3:37396678-37402734:37402796-37407571:+	45	41	239	0.152482269503546	102	48	76	0.496688741721854
chr3	4554032	4557032	chr3	4535032	4889524	+	ENSG00000150995.12	ITPR1	chr3	4693902	4695526	4695570	4699808	+	ENSG00000150995.12;SE:chr3:4693902-4695526:4695570-4699808:+	37	27	17	0.653061224489796	460	292	66	0.850678733031674
chr3	4561532	4563532	chr3	4535032	4889524	+	ENSG00000150995.12	ITPR1	chr3	4693902	4695526	4695570	4699808	+	ENSG00000150995.12;SE:chr3:4693902-4695526:4695570-4699808:+	37	27	17	0.653061224489796	460	292	66	0.850678733031674
chr3	4564532	4567032	chr3	4535032	4889524	+	ENSG00000150995.12	ITPR1	chr3	4693902	4695526	4695570	4699808	+	ENSG00000150995.12;SE:chr3:4693902-4695526:4695570-4699808:+	37	27	17	0.653061224489796	460	292	66	0.850678733031674
chr3	4580532	4583032	chr3	4535032	4889524	+	ENSG00000150995.12	ITPR1	chr3	4693902	4695526	4695570	4699808	+	ENSG00000150995.12;SE:chr3:4693902-4695526:4695570-4699808:+	37	27	17	0.653061224489796	460	292	66	0.850678733031674
chr3	4606532	4608032	chr3	4535032	4889524	+	ENSG00000150995.12	ITPR1	chr3	4693902	4695526	4695570	4699808	+	ENSG00000150995.12;SE:chr3:4693902-4695526:4695570-4699808:+	37	27	17	0.653061224489796	460	292	66	0.850678733031674
chr3	4716532	4718032	chr3	4535032	4889524	+	ENSG00000150995.12	ITPR1	chr3	4693902	4695526	4695570	4699808	+	ENSG00000150995.12;SE:chr3:4693902-4695526:4695570-4699808:+	37	27	17	0.653061224489796	460	292	66	0.850678733031674
chr3	4728032	4729532	chr3	4535032	4889524	+	ENSG00000150995.12	ITPR1	chr3	4693902	4695526	4695570	4699808	+	ENSG00000150995.12;SE:chr3:4693902-4695526:4695570-4699808:+	37	27	17	0.653061224489796	460	292	66	0.850678733031674
chr3	4762532	4764532	chr3	4535032	4889524	+	ENSG00000150995.12	ITPR1	chr3	4693902	4695526	4695570	4699808	+	ENSG00000150995.12;SE:chr3:4693902-4695526:4695570-4699808:+	37	27	17	0.653061224489796	460	292	66	0.850678733031674
chr3	4801032	4802532	chr3	4535032	4889524	+	ENSG00000150995.12	ITPR1	chr3	4693902	4695526	4695570	4699808	+	ENSG00000150995.12;SE:chr3:4693902-4695526:4695570-4699808:+	37	27	17	0.653061224489796	460	292	66	0.850678733031674
chr3	4811032	4812532	chr3	4535032	4889524	+	ENSG00000150995.12	ITPR1	chr3	4693902	4695526	4695570	4699808	+	ENSG00000150995.12;SE:chr3:4693902-4695526:4695570-4699808:+	37	27	17	0.653061224489796	460	292	66	0.850678733031674
chr3	9734117	9736117	chr3	9691117	9744077	+	ENSG00000163719.12	MTMR14	chr3	9691426	9692012	9692213	9695305	+	ENSG00000163719.12;SE:chr3:9691426-9692012:9692213-9695305:+	11	31	116	0.153284671532847	1	3	179	0.0110497237569061
chr3	99981344	99982844	chr3	99979844	100044095	+	ENSG00000036054.8	TBC1D23	chr3	100029386	100030677	100030721	100034943	+	ENSG00000036054.8;SE:chr3:100029386-100030677:100030721-100034943:+	110	111	0	1	20	17	11	0.627118644067797
chr3	99983344	99984844	chr3	99979844	100044095	+	ENSG00000036054.8	TBC1D23	chr3	100029386	100030677	100030721	100034943	+	ENSG00000036054.8;SE:chr3:100029386-100030677:100030721-100034943:+	110	111	0	1	20	17	11	0.627118644067797
chr3	99992344	99993844	chr3	99979844	100044095	+	ENSG00000036054.8	TBC1D23	chr3	100029386	100030677	100030721	100034943	+	ENSG00000036054.8;SE:chr3:100029386-100030677:100030721-100034943:+	110	111	0	1	20	17	11	0.627118644067797
chr3	99994344	99996844	chr3	99979844	100044095	+	ENSG00000036054.8	TBC1D23	chr3	100029386	100030677	100030721	100034943	+	ENSG00000036054.8;SE:chr3:100029386-100030677:100030721-100034943:+	110	111	0	1	20	17	11	0.627118644067797
chr4	103673160	103674660	chr4	103552660	103682151	-	ENSG00000109323.4	MANBA	chr4	103647840	103674980	103675152	103681875	-	ENSG00000109323.4;SE:chr4:103647840-103674980:103675152-103681875:-	1	6	19	0.155555555555556	1	15	146	0.051948051948052
chr4	107207974	107209974	chr4	106965474	107242652	-	ENSG00000145348.11	TBCK	chr4	107157965	107158648	107158695	107163627	-	ENSG00000145348.11;SE:chr4:107157965-107158648:107158695-107163627:-	52	80	104	0.388235294117647	35	48	149	0.217847769028871
chr4	110393428	110394928	chr4	110354928	110461612	+	ENSG00000138802.6	SEC24B	chr4	110394342	110402833	110402937	110412483	+	ENSG00000138802.6;SE:chr4:110394342-110402833:110402937-110412483:+	181	213	177	0.526737967914438	122	180	211	0.417127071823204
chr4	110411928	110413928	chr4	110354928	110461612	+	ENSG00000138802.6	SEC24B	chr4	110394342	110402833	110402937	110412483	+	ENSG00000138802.6;SE:chr4:110394342-110402833:110402937-110412483:+	181	213	177	0.526737967914438	122	180	211	0.417127071823204
chr4	123204988	123207488	chr4	123073488	123283913	+	ENSG00000138688.9	KIAA1109	chr4	123246475	123247010	123247072	123249259	+	ENSG00000138688.9;SE:chr4:123246475-123247010:123247072-123249259:+	19	65	11	0.792452830188679	13	13	64	0.168831168831169
chr4	144272915	144274915	chr4	144257915	144395721	+	ENSG00000109458.4	GAB1	chr4	144361535	144378833	144378922	144380538	+	ENSG00000109458.4;SE:chr4:144361535-144378833:144378922-144380538:+	9	23	19	0.457142857142857	4	6	41	0.108695652173913
chr4	144287415	144288915	chr4	144257915	144395721	+	ENSG00000109458.4	GAB1	chr4	144361535	144378833	144378922	144380538	+	ENSG00000109458.4;SE:chr4:144361535-144378833:144378922-144380538:+	9	23	19	0.457142857142857	4	6	41	0.108695652173913
chr4	144327915	144329915	chr4	144257915	144395721	+	ENSG00000109458.4	GAB1	chr4	144361535	144378833	144378922	144380538	+	ENSG00000109458.4;SE:chr4:144361535-144378833:144378922-144380538:+	9	23	19	0.457142857142857	4	6	41	0.108695652173913
chr4	166242256	166244256	chr4	166128770	166244308	+	ENSG00000109466.9	KLHL2	chr4	166220808	166226760	166226877	166231705	+	ENSG00000109466.9;SE:chr4:166220808-166226760:166226877-166231705:+	24	44	5	0.871794871794872	63	59	1	0.983870967741935
chr4	166242256	166244256	chr4	166128770	166244308	+	ENSG00000109466.9	KLHL2	chr4	166239121	166242464	166242527	166243184	+	ENSG00000109466.9;SE:chr4:166239121-166242464:166242527-166243184:+	17	29	48	0.323943661971831	12	15	50	0.21259842519685
chr4	2647200	2648700	chr4	2626988	2734292	+	ENSG00000125386.10	FAM193A	chr4	2648559	2656785	2656856	2659530	+	ENSG00000125386.10;SE:chr4:2648559-2656785:2656856-2659530:+	1	21	34	0.244444444444444	1	16	56	0.131782945736434
chr4	6584402	6585902	chr4	6576902	6625089	+	ENSG00000013288.4	MAN2B2	chr4	6611025	6611124	6611301	6611525	+	ENSG00000013288.4;SE:chr4:6611025-6611124:6611301-6611525:+	8	6	40	0.148936170212766	37	57	94	0.333333333333333
chr4	6596902	6599402	chr4	6576902	6625089	+	ENSG00000013288.4	MAN2B2	chr4	6611025	6611124	6611301	6611525	+	ENSG00000013288.4;SE:chr4:6611025-6611124:6611301-6611525:+	8	6	40	0.148936170212766	37	57	94	0.333333333333333
chr5	118396467	118397967	chr5	118373467	118584833	+	ENSG00000172869.10	DMXL1	chr5	118539131	118542529	118542591	118552596	+	ENSG00000172869.10;SE:chr5:118539131-118542529:118542591-118552596:+	9	20	36	0.287128712871287	5	5	34	0.128205128205128
chr5	118513967	118515467	chr5	118373467	118584833	+	ENSG00000172869.10	DMXL1	chr5	118539131	118542529	118542591	118552596	+	ENSG00000172869.10;SE:chr5:118539131-118542529:118542591-118552596:+	9	20	36	0.287128712871287	5	5	34	0.128205128205128
chr5	118525467	118527467	chr5	118373467	118584833	+	ENSG00000172869.10	DMXL1	chr5	118539131	118542529	118542591	118552596	+	ENSG00000172869.10;SE:chr5:118539131-118542529:118542591-118552596:+	9	20	36	0.287128712871287	5	5	34	0.128205128205128
chr5	118563467	118564967	chr5	118373467	118584833	+	ENSG00000172869.10	DMXL1	chr5	118539131	118542529	118542591	118552596	+	ENSG00000172869.10;SE:chr5:118539131-118542529:118542591-118552596:+	9	20	36	0.287128712871287	5	5	34	0.128205128205128
chr5	130899114	130901114	chr5	130761584	131132756	-	ENSG00000217128.5	FNIP1	chr5	131044965	131046271	131046354	131052258	-	ENSG00000217128.5;SE:chr5:131044965-131046271:131046354-131052258:-	22	15	73	0.202185792349727	18	12	15	0.5
chr5	130942114	130944614	chr5	130761584	131132756	-	ENSG00000217128.5	FNIP1	chr5	131044965	131046271	131046354	131052258	-	ENSG00000217128.5;SE:chr5:131044965-131046271:131046354-131052258:-	22	15	73	0.202185792349727	18	12	15	0.5
chr5	130951614	130953114	chr5	130761584	131132756	-	ENSG00000217128.5	FNIP1	chr5	131044965	131046271	131046354	131052258	-	ENSG00000217128.5;SE:chr5:131044965-131046271:131046354-131052258:-	22	15	73	0.202185792349727	18	12	15	0.5
chr5	130972614	130974114	chr5	130761584	131132756	-	ENSG00000217128.5	FNIP1	chr5	131044965	131046271	131046354	131052258	-	ENSG00000217128.5;SE:chr5:131044965-131046271:131046354-131052258:-	22	15	73	0.202185792349727	18	12	15	0.5
chr5	131095614	131098114	chr5	130761584	131132756	-	ENSG00000217128.5	FNIP1	chr5	131044965	131046271	131046354	131052258	-	ENSG00000217128.5;SE:chr5:131044965-131046271:131046354-131052258:-	22	15	73	0.202185792349727	18	12	15	0.5
chr5	139803399	139804899	chr5	139781399	140099052	+	ENSG00000131503.14	ANKHD1	chr5	139844361	139851824	139851880	139862165	+	ENSG00000131503.14;SE:chr5:139844361-139851824:139851880-139862165:+	125	57	129	0.413636363636364	86	43	39	0.623188405797101
chr5	139954899	139957399	chr5	139781399	140099052	+	ENSG00000131503.14	ANKHD1	chr5	139844361	139851824	139851880	139862165	+	ENSG00000131503.14;SE:chr5:139844361-139851824:139851880-139862165:+	125	57	129	0.413636363636364	86	43	39	0.623188405797101
chr5	139989899	139991899	chr5	139781399	140099052	+	ENSG00000131503.14	ANKHD1	chr5	139844361	139851824	139851880	139862165	+	ENSG00000131503.14;SE:chr5:139844361-139851824:139851880-139862165:+	125	57	129	0.413636363636364	86	43	39	0.623188405797101
chr5	140005399	140006899	chr5	139781399	140099052	+	ENSG00000131503.14	ANKHD1	chr5	139844361	139851824	139851880	139862165	+	ENSG00000131503.14;SE:chr5:139844361-139851824:139851880-139862165:+	125	57	129	0.413636363636364	86	43	39	0.623188405797101
chr5	140057899	140060399	chr5	139781399	140099052	+	ENSG00000131503.14	ANKHD1	chr5	139844361	139851824	139851880	139862165	+	ENSG00000131503.14;SE:chr5:139844361-139851824:139851880-139862165:+	125	57	129	0.413636363636364	86	43	39	0.623188405797101
chr5	140090899	140092399	chr5	139781399	140099052	+	ENSG00000131503.14	ANKHD1	chr5	139844361	139851824	139851880	139862165	+	ENSG00000131503.14;SE:chr5:139844361-139851824:139851880-139862165:+	125	57	129	0.413636363636364	86	43	39	0.623188405797101
chr5	140093899	140095899	chr5	139781399	140099052	+	ENSG00000131503.14	ANKHD1	chr5	139844361	139851824	139851880	139862165	+	ENSG00000131503.14;SE:chr5:139844361-139851824:139851880-139862165:+	125	57	129	0.413636363636364	86	43	39	0.623188405797101
chr5	150480273	150481773	chr5	150480273	150537443	-	ENSG00000197043.7	ANXA6	chr5	150489407	150490188	150490205	150496688	-	ENSG00000197043.7;SE:chr5:150489407-150490188:150490205-150496688:-	59	53	19	0.746666666666667	1036	1075	179	0.855002025111381
chr5	61700989	61702489	chr5	61699799	61924409	+	ENSG00000086200.10	IPO11	chr5	61887499	61897591	61897675	61922981	+	ENSG00000086200.10;SE:chr5:61887499-61897591:61897675-61922981:+	123	156	1	0.99288256227758	47	68	8	0.877862595419847
chr5	61878989	61881489	chr5	61699799	61924409	+	ENSG00000086200.10	IPO11	chr5	61887499	61897591	61897675	61922981	+	ENSG00000086200.10;SE:chr5:61887499-61897591:61897675-61922981:+	123	156	1	0.99288256227758	47	68	8	0.877862595419847
chr5	61887989	61890489	chr5	61699799	61924409	+	ENSG00000086200.10	IPO11	chr5	61887499	61897591	61897675	61922981	+	ENSG00000086200.10;SE:chr5:61887499-61897591:61897675-61922981:+	123	156	1	0.99288256227758	47	68	8	0.877862595419847
chr6	108397113	108398613	chr6	108362613	108487058	-	ENSG00000081087.10	OSTM1	chr6	108385503	108394846	108395002	108395454	-	ENSG00000081087.10;SE:chr6:108385503-108394846:108395002-108395454:-	5	1	18	0.142857142857143	0	0	21	0
chr6	108416113	108418113	chr6	108362613	108487058	-	ENSG00000081087.10	OSTM1	chr6	108385503	108394846	108395002	108395454	-	ENSG00000081087.10;SE:chr6:108385503-108394846:108395002-108395454:-	5	1	18	0.142857142857143	0	0	21	0
chr6	155588959	155590459	chr6	155578643	155635627	-	ENSG00000029639.6	TFB1M	chr6	155632473	155634272	155634378	155635430	-	ENSG00000029639.6;SE:chr6:155632473-155634272:155634378-155635430:-	5	40	102	0.180722891566265	2	23	173	0.0673854447439353
chr6	157159563	157161563	chr6	157099063	157530401	+	ENSG00000049618.14	ARID1B	chr6	157495251	157495981	157496139	157502103	+	ENSG00000049618.14;SE:chr6:157495251-157495981:157496139-157502103:+	134	56	5	0.95	81	31	54	0.509090909090909
chr6	157208063	157210563	chr6	157099063	157530401	+	ENSG00000049618.14	ARID1B	chr6	157495251	157495981	157496139	157502103	+	ENSG00000049618.14;SE:chr6:157495251-157495981:157496139-157502103:+	134	56	5	0.95	81	31	54	0.509090909090909
chr6	157226063	157227563	chr6	157099063	157530401	+	ENSG00000049618.14	ARID1B	chr6	157495251	157495981	157496139	157502103	+	ENSG00000049618.14;SE:chr6:157495251-157495981:157496139-157502103:+	134	56	5	0.95	81	31	54	0.509090909090909
chr6	157261563	157263063	chr6	157099063	157530401	+	ENSG00000049618.14	ARID1B	chr6	157495251	157495981	157496139	157502103	+	ENSG00000049618.14;SE:chr6:157495251-157495981:157496139-157502103:+	134	56	5	0.95	81	31	54	0.509090909090909
chr6	157312563	157315063	chr6	157099063	157530401	+	ENSG00000049618.14	ARID1B	chr6	157495251	157495981	157496139	157502103	+	ENSG00000049618.14;SE:chr6:157495251-157495981:157496139-157502103:+	134	56	5	0.95	81	31	54	0.509090909090909
chr6	157381563	157384063	chr6	157099063	157530401	+	ENSG00000049618.14	ARID1B	chr6	157495251	157495981	157496139	157502103	+	ENSG00000049618.14;SE:chr6:157495251-157495981:157496139-157502103:+	134	56	5	0.95	81	31	54	0.509090909090909
chr6	157401063	157402563	chr6	157099063	157530401	+	ENSG00000049618.14	ARID1B	chr6	157495251	157495981	157496139	157502103	+	ENSG00000049618.14;SE:chr6:157495251-157495981:157496139-157502103:+	134	56	5	0.95	81	31	54	0.509090909090909
chr6	157454563	157456563	chr6	157099063	157530401	+	ENSG00000049618.14	ARID1B	chr6	157495251	157495981	157496139	157502103	+	ENSG00000049618.14;SE:chr6:157495251-157495981:157496139-157502103:+	134	56	5	0.95	81	31	54	0.509090909090909
chr6	157476063	157477563	chr6	157099063	157530401	+	ENSG00000049618.14	ARID1B	chr6	157495251	157495981	157496139	157502103	+	ENSG00000049618.14;SE:chr6:157495251-157495981:157496139-157502103:+	134	56	5	0.95	81	31	54	0.509090909090909
chr6	157504063	157506563	chr6	157099063	157530401	+	ENSG00000049618.14	ARID1B	chr6	157495251	157495981	157496139	157502103	+	ENSG00000049618.14;SE:chr6:157495251-157495981:157496139-157502103:+	134	56	5	0.95	81	31	54	0.509090909090909
chr6	157528063	157530063	chr6	157099063	157530401	+	ENSG00000049618.14	ARID1B	chr6	157495251	157495981	157496139	157502103	+	ENSG00000049618.14;SE:chr6:157495251-157495981:157496139-157502103:+	134	56	5	0.95	81	31	54	0.509090909090909
chr6	168288602	168290102	chr6	168227602	168372703	+	ENSG00000130396.15	MLLT4	chr6	168312169	168314083	168314103	168314848	+	ENSG00000130396.15;SE:chr6:168312169-168314083:168314103-168314848:+	228	301	90	0.746121297602257	8	15	99	0.104072398190045
chr6	24535653	24537153	chr6	24495080	24537435	+	ENSG00000112294.8	ALDH5A1	chr6	24505213	24512058	24512096	24515395	+	ENSG00000112294.8;SE:chr6:24505213-24512058:24512096-24515395:+	4	7	13	0.297297297297297	15	10	13	0.490196078431373
chr6	86285714	86287714	chr6	86215214	86303874	-	ENSG00000135317.7	SNX14	chr6	86246642	86248556	86248582	86251703	-	ENSG00000135317.7;SE:chr6:86246642-86248556:86248582-86251703:-	3	5	95	0.0404040404040404	29	25	106	0.203007518796992
chr6	91239292	91241792	chr6	91223292	91296786	-	ENSG00000135341.12	MAP3K7	chr6	91246120	91254271	91254351	91256977	-	ENSG00000135341.12;SE:chr6:91246120-91254271:91254351-91256977:-	143	117	482	0.212418300653595	173	95	168	0.443708609271523
chr6	91270292	91271792	chr6	91223292	91296786	-	ENSG00000135341.12	MAP3K7	chr6	91246120	91254271	91254351	91256977	-	ENSG00000135341.12;SE:chr6:91246120-91254271:91254351-91256977:-	143	117	482	0.212418300653595	173	95	168	0.443708609271523
chr7	116616792	116618792	chr7	116593292	116870157	+	ENSG00000004866.13	ST7	chr7	116772014	116774178	116774246	116776135	+	ENSG00000004866.13;SE:chr7:116772014-116774178:116774246-116776135:+	29	34	75	0.295774647887324	23	24	161	0.127371273712737
chr7	116640292	116642292	chr7	116593292	116870157	+	ENSG00000004866.13	ST7	chr7	116772014	116774178	116774246	116776135	+	ENSG00000004866.13;SE:chr7:116772014-116774178:116774246-116776135:+	29	34	75	0.295774647887324	23	24	161	0.127371273712737
chr7	116685292	116687292	chr7	116593292	116870157	+	ENSG00000004866.13	ST7	chr7	116772014	116774178	116774246	116776135	+	ENSG00000004866.13;SE:chr7:116772014-116774178:116774246-116776135:+	29	34	75	0.295774647887324	23	24	161	0.127371273712737
chr7	116752292	116753792	chr7	116593292	116870157	+	ENSG00000004866.13	ST7	chr7	116772014	116774178	116774246	116776135	+	ENSG00000004866.13;SE:chr7:116772014-116774178:116774246-116776135:+	29	34	75	0.295774647887324	23	24	161	0.127371273712737
chr7	116762292	116764292	chr7	116593292	116870157	+	ENSG00000004866.13	ST7	chr7	116772014	116774178	116774246	116776135	+	ENSG00000004866.13;SE:chr7:116772014-116774178:116774246-116776135:+	29	34	75	0.295774647887324	23	24	161	0.127371273712737
chr7	116770792	116772292	chr7	116593292	116870157	+	ENSG00000004866.13	ST7	chr7	116772014	116774178	116774246	116776135	+	ENSG00000004866.13;SE:chr7:116772014-116774178:116774246-116776135:+	29	34	75	0.295774647887324	23	24	161	0.127371273712737
chr7	116776792	116778792	chr7	116593292	116870157	+	ENSG00000004866.13	ST7	chr7	116772014	116774178	116774246	116776135	+	ENSG00000004866.13;SE:chr7:116772014-116774178:116774246-116776135:+	29	34	75	0.295774647887324	23	24	161	0.127371273712737
chr7	116779792	116781292	chr7	116593292	116870157	+	ENSG00000004866.13	ST7	chr7	116772014	116774178	116774246	116776135	+	ENSG00000004866.13;SE:chr7:116772014-116774178:116774246-116776135:+	29	34	75	0.295774647887324	23	24	161	0.127371273712737
chr7	116797292	116798792	chr7	116593292	116870157	+	ENSG00000004866.13	ST7	chr7	116772014	116774178	116774246	116776135	+	ENSG00000004866.13;SE:chr7:116772014-116774178:116774246-116776135:+	29	34	75	0.295774647887324	23	24	161	0.127371273712737
chr7	120602803	120605303	chr7	120590803	120617270	+	ENSG00000071243.11	ING3	chr7	120595678	120604796	120604892	120606680	+	ENSG00000071243.11;SE:chr7:120595678-120604796:120604892-120606680:+	18	42	53	0.36144578313253	15	24	14	0.582089552238806
chr7	120608803	120610303	chr7	120590803	120617270	+	ENSG00000071243.11	ING3	chr7	120595678	120604796	120604892	120606680	+	ENSG00000071243.11;SE:chr7:120595678-120604796:120604892-120606680:+	18	42	53	0.36144578313253	15	24	14	0.582089552238806
chr7	158469503	158471003	chr7	158424003	158497520	-	ENSG00000146918.13	NCAPG2	chr7	158439255	158443524	158443664	158444985	-	ENSG00000146918.13;SE:chr7:158439255-158443524:158443664-158444985:-	458	583	35	0.936993699369937	142	112	26	0.830065359477124
chr7	158471503	158473503	chr7	158424003	158497520	-	ENSG00000146918.13	NCAPG2	chr7	158439255	158443524	158443664	158444985	-	ENSG00000146918.13;SE:chr7:158439255-158443524:158443664-158444985:-	458	583	35	0.936993699369937	142	112	26	0.830065359477124
chr7	158526686	158528186	chr7	158523686	158622944	-	ENSG00000117868.9	ESYT2	chr7	158542414	158545472	158545534	158552177	-	ENSG00000117868.9;SE:chr7:158542414-158545472:158545534-158552177:-	16	46	344	0.0826666666666667	90	103	129	0.427937915742794
chr7	158539186	158541686	chr7	158523686	158622944	-	ENSG00000117868.9	ESYT2	chr7	158542414	158545472	158545534	158552177	-	ENSG00000117868.9;SE:chr7:158542414-158545472:158545534-158552177:-	16	46	344	0.0826666666666667	90	103	129	0.427937915742794
chr7	158560186	158562186	chr7	158523686	158622944	-	ENSG00000117868.9	ESYT2	chr7	158542414	158545472	158545534	158552177	-	ENSG00000117868.9;SE:chr7:158542414-158545472:158545534-158552177:-	16	46	344	0.0826666666666667	90	103	129	0.427937915742794
chr7	158578686	158580686	chr7	158523686	158622944	-	ENSG00000117868.9	ESYT2	chr7	158542414	158545472	158545534	158552177	-	ENSG00000117868.9;SE:chr7:158542414-158545472:158545534-158552177:-	16	46	344	0.0826666666666667	90	103	129	0.427937915742794
chr7	158581686	158583686	chr7	158523686	158622944	-	ENSG00000117868.9	ESYT2	chr7	158542414	158545472	158545534	158552177	-	ENSG00000117868.9;SE:chr7:158542414-158545472:158545534-158552177:-	16	46	344	0.0826666666666667	90	103	129	0.427937915742794
chr7	24865158	24866658	chr7	24836158	25021253	-	ENSG00000070882.8	OSBPL3	chr7	24882032	24888688	24888795	24892123	-	ENSG00000070882.8;SE:chr7:24882032-24888688:24888795-24892123:-	89	117	34	0.751824817518248	167	150	26	0.859078590785908
chr7	24868158	24870158	chr7	24836158	25021253	-	ENSG00000070882.8	OSBPL3	chr7	24882032	24888688	24888795	24892123	-	ENSG00000070882.8;SE:chr7:24882032-24888688:24888795-24892123:-	89	117	34	0.751824817518248	167	150	26	0.859078590785908
chr7	38885063	38887563	chr7	38762563	38971994	-	ENSG00000006715.11	VPS41	chr7	38766588	38767941	38768034	38768142	-	ENSG00000006715.11;SE:chr7:38766588-38767941:38768034-38768142:-	228	201	372	0.365728900255754	159	141	505	0.229007633587786
chr7	73778803	73780803	chr7	73703803	73820273	+	ENSG00000106665.10	CLIP2	chr7	73778645	73787262	73787366	73790217	+	ENSG00000106665.10;SE:chr7:73778645-73787262:73787366-73790217:+	0	0	31	0	10	9	72	0.116564417177914
chr7	73778803	73780803	chr7	73703803	73820273	+	ENSG00000106665.10	CLIP2	chr7	73778645	73787262	73787366	73790217	+	ENSGR0000197976.6;SE:chrY:1668325-1669031:1669100-1669552:+	20	30	10	0.714285714285714	13	55	49	0.409638554216867
chr7	73818303	73819803	chr7	73703803	73820273	+	ENSG00000106665.10	CLIP2	chr7	73778645	73787262	73787366	73790217	+	ENSG00000106665.10;SE:chr7:73778645-73787262:73787366-73790217:+	0	0	31	0	10	9	72	0.116564417177914
chr7	73818303	73819803	chr7	73703803	73820273	+	ENSG00000106665.10	CLIP2	chr7	73778645	73787262	73787366	73790217	+	ENSGR0000197976.6;SE:chrY:1668325-1669031:1669100-1669552:+	20	30	10	0.714285714285714	13	55	49	0.409638554216867
chr7	91605681	91607181	chr7	91570181	91739987	+	ENSG00000127914.11	AKAP9	chr7	91609647	91621472	91621525	91622199	+	ENSG00000127914.11;SE:chr7:91609647-91621472:91621525-91622199:+	46	27	0	1	23	17	16	0.555555555555556
chr7	91658181	91659681	chr7	91570181	91739987	+	ENSG00000127914.11	AKAP9	chr7	91609647	91621472	91621525	91622199	+	ENSG00000127914.11;SE:chr7:91609647-91621472:91621525-91622199:+	46	27	0	1	23	17	16	0.555555555555556
chr7	91673181	91674681	chr7	91570181	91739987	+	ENSG00000127914.11	AKAP9	chr7	91609647	91621472	91621525	91622199	+	ENSG00000127914.11;SE:chr7:91609647-91621472:91621525-91622199:+	46	27	0	1	23	17	16	0.555555555555556
chr7	91700681	91702681	chr7	91570181	91739987	+	ENSG00000127914.11	AKAP9	chr7	91609647	91621472	91621525	91622199	+	ENSG00000127914.11;SE:chr7:91609647-91621472:91621525-91622199:+	46	27	0	1	23	17	16	0.555555555555556
chr7	91912548	91914048	chr7	91875548	92030698	+	ENSG00000001629.5	ANKIB1	chr7	91974380	91977261	91977330	91980264	+	ENSG00000001629.5;SE:chr7:91974380-91977261:91977330-91980264:+	2	18	22	0.3125	2	19	61	0.146853146853147
chr7	91961548	91964048	chr7	91875548	92030698	+	ENSG00000001629.5	ANKIB1	chr7	91974380	91977261	91977330	91980264	+	ENSG00000001629.5;SE:chr7:91974380-91977261:91977330-91980264:+	2	18	22	0.3125	2	19	61	0.146853146853147
chr7	95893032	95894532	chr7	95749532	95951459	-	ENSG00000004864.8	SLC25A13	chr7	95838289	95864114	95864229	95906508	-	ENSG00000004864.8;SE:chr7:95838289-95864114:95864229-95906508:-	43	61	0	1	32	38	19	0.648148148148148
chr7	99128107	99129607	chr7	99101607	99132323	+	ENSG00000196652.6	ZKSCAN5	chr7	99117532	99117792	99117927	99123436	+	ENSG00000196652.6;SE:chr7:99117532-99117792:99117927-99123436:+	4	10	11	0.388888888888889	19	16	15	0.538461538461538
chr8	105541459	105543959	chr8	105501459	105601417	-	ENSG00000147650.6	LRP12	chr8	105521302	105544135	105544191	105601047	-	ENSG00000147650.6;SE:chr8:105521302-105544135:105544191-105601047:-	50	32	24	0.630769230769231	35	16	6	0.80952380952381
chr8	105557959	105559459	chr8	105501459	105601417	-	ENSG00000147650.6	LRP12	chr8	105521302	105544135	105544191	105601047	-	ENSG00000147650.6;SE:chr8:105521302-105544135:105544191-105601047:-	50	32	24	0.630769230769231	35	16	6	0.80952380952381
chr8	105595959	105597459	chr8	105501459	105601417	-	ENSG00000147650.6	LRP12	chr8	105521302	105544135	105544191	105601047	-	ENSG00000147650.6;SE:chr8:105521302-105544135:105544191-105601047:-	50	32	24	0.630769230769231	35	16	6	0.80952380952381
chr8	145021821	145023821	chr8	144989321	145050902	-	ENSG00000178209.10	PLEC	chr8	144996563	144996672	145000052	145000952	-	ENSG00000178209.10;SE:chr8:144996563-144996672:145000052-145000952:-	195	153	89	0.661596958174905	203	109	145	0.518272425249169
chr8	145029321	145031821	chr8	144989321	145050902	-	ENSG00000178209.10	PLEC	chr8	144996563	144996672	145000052	145000952	-	ENSG00000178209.10;SE:chr8:144996563-144996672:145000052-145000952:-	195	153	89	0.661596958174905	203	109	145	0.518272425249169
chr8	27173499	27174999	chr8	27168999	27316903	+	ENSG00000120899.12	PTK2B	chr8	27301788	27303311	27303436	27308266	+	ENSG00000120899.12;SE:chr8:27301788-27303311:27303436-27308266:+	353	452	29	0.93279258400927	144	148	335	0.303534303534304
chr8	56724983	56726483	chr8	56685701	56738007	+	ENSG00000137574.6	TGS1	chr8	56686278	56695307	56695371	56698278	+	ENSG00000137574.6;SE:chr8:56686278-56695307:56695371-56698278:+	18	14	7	0.695652173913043	39	47	5	0.895833333333333
chr8	57884492	57886492	chr8	57870492	57906403	-	ENSG00000104331.4	IMPAD1	chr8	57878911	57879669	57879777	57890609	-	ENSG00000104331.4;SE:chr8:57878911-57879669:57879777-57890609:-	21	11	35	0.313725490196078	12	4	42	0.16
chr9	100105765	100107765	chr9	100000765	100140806	+	ENSG00000197816.8	C9orf174	chr9	100053769	100054838	100054957	100056229	+	ENSG00000197816.8;SE:chr9:100053769-100054838:100054957-100056229:+	6	11	16	0.346938775510204	8	29	15	0.552238805970149
chr9	100105765	100107765	chr9	100000779	100139569	+	ENSG00000255036.1	RP11-23J9.4	chr9	100079510	100080745	100080864	100082408	+	ENSG00000255036.1;SE:chr9:100079510-100080745:100080864-100082408:+	55	29	16	0.724137931034483	23	4	2	0.870967741935484
chr9	100845521	100847021	chr9	100831557	100881494	-	ENSG00000106785.9	TRIM14	chr9	100872266	100872351	100872516	100881264	-	ENSG00000106785.9;SE:chr9:100872266-100872351:100872516-100881264:-	24	0	69	0.148148148148148	87	1	124	0.261904761904762
chr9	101015281	101016781	chr9	100961281	101017915	-	ENSG00000095383.13	TBC1D2	chr9	101006411	101014067	101014208	101017455	-	ENSG00000095383.13;SE:chr9:101006411-101014067:101014208-101017455:-	19	30	5	0.830508474576271	12	15	0	1
chr9	108221077	108222577	chr9	108210077	108314714	+	ENSG00000106701.7	FSD1L	chr9	108210516	108223801	108223896	108226517	+	ENSG00000106701.7;SE:chr9:108210516-108223801:108223896-108226517:+	3	4	15	0.189189189189189	5	11	9	0.470588235294118
chr9	123167147	123168647	chr9	123151147	123342448	-	ENSG00000136861.11	CDK5RAP2	chr9	123253755	123279864	123280164	123280705	-	ENSG00000136861.11;SE:chr9:123253755-123279864:123280164-123280705:-	0	10	32	0.135135135135135	0	3	56	0.0260869565217391
chr9	123260647	123262647	chr9	123151147	123342448	-	ENSG00000136861.11	CDK5RAP2	chr9	123253755	123279864	123280164	123280705	-	ENSG00000136861.11;SE:chr9:123253755-123279864:123280164-123280705:-	0	10	32	0.135135135135135	0	3	56	0.0260869565217391
chr9	123269147	123270647	chr9	123151147	123342448	-	ENSG00000136861.11	CDK5RAP2	chr9	123253755	123279864	123280164	123280705	-	ENSG00000136861.11;SE:chr9:123253755-123279864:123280164-123280705:-	0	10	32	0.135135135135135	0	3	56	0.0260869565217391
chr9	124675207	124676707	chr9	124584207	124855885	-	ENSG00000175764.10	TTLL11	chr9	124752049	124794002	124794135	124801551	-	ENSG00000175764.10;SE:chr9:124752049-124794002:124794135-124801551:-	1	26	3	0.818181818181818	5	17	10	0.523809523809524
chr9	124813207	124814707	chr9	124584207	124855885	-	ENSG00000175764.10	TTLL11	chr9	124752049	124794002	124794135	124801551	-	ENSG00000175764.10;SE:chr9:124752049-124794002:124794135-124801551:-	1	26	3	0.818181818181818	5	17	10	0.523809523809524
chr9	127873880	127875380	chr9	127714380	127905785	-	ENSG00000173611.11	SCAI	chr9	127818286	127828269	127828337	127904912	-	ENSG00000173611.11;SE:chr9:127818286-127828269:127828337-127904912:-	2	6	22	0.153846153846154	7	6	17	0.276595744680851
chr9	131389866	131391866	chr9	131314866	131395941	+	ENSG00000197694.7	SPTAN1	chr9	131353904	131355262	131355321	131356454	+	ENSG00000197694.7;SE:chr9:131353904-131355262:131355321-131356454:+	62	24	64	0.401869158878505	473	301	27	0.934782608695652
chr9	131389866	131391866	chr9	131314866	131395941	+	ENSG00000197694.7	SPTAN1	chr9	131371563	131371930	131371944	131373993	+	ENSG00000197694.7;SE:chr9:131371563-131371930:131371944-131373993:+	14	14	175	0.0740740740740741	186	207	889	0.181022570244127
chr9	133464852	133466352	chr9	133454352	133513739	+	ENSG00000107164.13	FUBP3	chr9	133506175	133506548	133506680	133506944	+	ENSG00000107164.13;SE:chr9:133506175-133506548:133506680-133506944:+	50	89	80	0.464882943143813	57	76	122	0.352785145888594
chr9	6754863	6756363	chr9	6720863	7175648	+	ENSG00000107077.12	KDM4C	chr9	6981118	6981842	6982765	6984166	+	ENSG00000107077.12;SE:chr9:6981118-6981842:6982765-6984166:+	0	6	34	0.0810810810810811	8	55	91	0.257142857142857
chr9	7070863	7072363	chr9	6720863	7175648	+	ENSG00000107077.12	KDM4C	chr9	6981118	6981842	6982765	6984166	+	ENSG00000107077.12;SE:chr9:6981118-6981842:6982765-6984166:+	0	6	34	0.0810810810810811	8	55	91	0.257142857142857
chr9	7161863	7163363	chr9	6720863	7175648	+	ENSG00000107077.12	KDM4C	chr9	6981118	6981842	6982765	6984166	+	ENSG00000107077.12;SE:chr9:6981118-6981842:6982765-6984166:+	0	6	34	0.0810810810810811	8	55	91	0.257142857142857
chr9	88902648	88904148	chr9	88902648	88969369	-	ENSG00000083223.12	ZCCHC6	chr9	88940429	88941286	88941406	88943255	-	ENSG00000083223.12;SE:chr9:88940429-88941286:88941406-88943255:-	24	18	30	0.411764705882353	38	35	98	0.271375464684015
chrX	109437414	109439914	chrX	109437414	109683461	-	ENSG00000101935.5	AMMECR1	chrX	109459860	109507717	109507827	109560827	-	ENSG00000101935.5;SE:chrX:109459860-109507717:109507827-109560827:-	183	207	10	0.951219512195122	48	30	8	0.829787234042553
chrX	109493914	109495914	chrX	109437414	109683461	-	ENSG00000101935.5	AMMECR1	chrX	109459860	109507717	109507827	109560827	-	ENSG00000101935.5;SE:chrX:109459860-109507717:109507827-109560827:-	183	207	10	0.951219512195122	48	30	8	0.829787234042553
chrX	109564914	109567414	chrX	109437414	109683461	-	ENSG00000101935.5	AMMECR1	chrX	109459860	109507717	109507827	109560827	-	ENSG00000101935.5;SE:chrX:109459860-109507717:109507827-109560827:-	183	207	10	0.951219512195122	48	30	8	0.829787234042553
chrX	109591414	109592914	chrX	109437414	109683461	-	ENSG00000101935.5	AMMECR1	chrX	109459860	109507717	109507827	109560827	-	ENSG00000101935.5;SE:chrX:109459860-109507717:109507827-109560827:-	183	207	10	0.951219512195122	48	30	8	0.829787234042553
chrX	109594914	109597414	chrX	109437414	109683461	-	ENSG00000101935.5	AMMECR1	chrX	109459860	109507717	109507827	109560827	-	ENSG00000101935.5;SE:chrX:109459860-109507717:109507827-109560827:-	183	207	10	0.951219512195122	48	30	8	0.829787234042553
chrX	109622414	109623914	chrX	109437414	109683461	-	ENSG00000101935.5	AMMECR1	chrX	109459860	109507717	109507827	109560827	-	ENSG00000101935.5;SE:chrX:109459860-109507717:109507827-109560827:-	183	207	10	0.951219512195122	48	30	8	0.829787234042553
chrX	123832562	123834562	chrX	123509753	124097666	-	ENSG00000009694.9	ODZ1	chrX	123615814	123621059	123621079	123630866	-	ENSG00000009694.9;SE:chrX:123615814-123621059:123621079-123630866:-	10	35	69	0.245901639344262	4	15	7	0.575757575757576
chrX	123873062	123876562	chrX	123509753	124097666	-	ENSG00000009694.9	ODZ1	chrX	123615814	123621059	123621079	123630866	-	ENSG00000009694.9;SE:chrX:123615814-123621059:123621079-123630866:-	10	35	69	0.245901639344262	4	15	7	0.575757575757576
chrX	123877562	123879062	chrX	123509753	124097666	-	ENSG00000009694.9	ODZ1	chrX	123615814	123621059	123621079	123630866	-	ENSG00000009694.9;SE:chrX:123615814-123621059:123621079-123630866:-	10	35	69	0.245901639344262	4	15	7	0.575757575757576
chrX	123906062	123908062	chrX	123509753	124097666	-	ENSG00000009694.9	ODZ1	chrX	123615814	123621059	123621079	123630866	-	ENSG00000009694.9;SE:chrX:123615814-123621059:123621079-123630866:-	10	35	69	0.245901639344262	4	15	7	0.575757575757576
chrX	123938062	123940562	chrX	123509753	124097666	-	ENSG00000009694.9	ODZ1	chrX	123615814	123621059	123621079	123630866	-	ENSG00000009694.9;SE:chrX:123615814-123621059:123621079-123630866:-	10	35	69	0.245901639344262	4	15	7	0.575757575757576
chrX	124058062	124060062	chrX	123509753	124097666	-	ENSG00000009694.9	ODZ1	chrX	123615814	123621059	123621079	123630866	-	ENSG00000009694.9;SE:chrX:123615814-123621059:123621079-123630866:-	10	35	69	0.245901639344262	4	15	7	0.575757575757576
chrX	128690826	128692826	chrX	128673826	128726538	+	ENSG00000122126.10	OCRL	chrX	128710529	128718321	128718344	128720979	+	ENSG00000122126.10;SE:chrX:128710529-128718321:128718344-128720979:+	13	22	229	0.0709939148073022	6	5	24	0.186440677966102
chrX	138840505	138842005	chrX	138808505	139027435	-	ENSG00000101974.10	ATP11C	chrX	138867458	138869332	138869403	138870351	-	ENSG00000101974.10;SE:chrX:138867458-138869332:138869403-138870351:-	37	39	7	0.844444444444444	54	76	0	1
chrX	138959505	138961505	chrX	138808505	139027435	-	ENSG00000101974.10	ATP11C	chrX	138867458	138869332	138869403	138870351	-	ENSG00000101974.10;SE:chrX:138867458-138869332:138869403-138870351:-	37	39	7	0.844444444444444	54	76	0	1

## Sheet: regevents_active_enhancers_2
chr	enhancer_start	enhancer_end	gene_chr	gene_start	gene_end	gene_strand	gene_id	gene_name	event_chr	event_exon1_end	event_exon2_start	event_exon2_end	event_exon3_start	event_strand	event_id	E1E2_reads_k562	E2E3_reads_K562	E1E3_reads_K562	PSI_K562	E1E2_reads_GM12878	E2E3_reads_GM12878	E1E3_reads_GM12878	PSI_GM12878
chr1	100555619	100557119	chr1	100549119	100598511	-	ENSG00000156876.7	SASS6	chr1	100588040	100588766	100588845	100591438	-	ENSG00000156876.7;SE:chr1:100588040-100588766:100588845-100591438:-	45	56	10	0.834710743801653	39	35	2	0.948717948717949
chr1	100565619	100567619	chr1	100549119	100598511	-	ENSG00000156876.7	SASS6	chr1	100588040	100588766	100588845	100591438	-	ENSG00000156876.7;SE:chr1:100588040-100588766:100588845-100591438:-	45	56	10	0.834710743801653	39	35	2	0.948717948717949
chr1	114454370	114456370	chr1	114447763	114456708	+	ENSG00000118655.4	DCLRE1B	chr1	114448397	114449618	114449783	114450631	+	ENSG00000118655.4;SE:chr1:114448397-114449618:114449783-114450631:+	45	72	26	0.692307692307692	10	19	12	0.547169811320755
chr1	150819181	150821181	chr1	150782181	150849244	-	ENSG00000143437.14	ARNT	chr1	150812130	150814900	150814944	150818739	-	ENSG00000143437.14;SE:chr1:150812130-150814900:150814944-150818739:-	41	33	18	0.672727272727273	37	46	37	0.528662420382166
chr1	16017327	16019827	chr1	16010827	16061264	+	ENSG00000116786.7	PLEKHM2	chr1	16046415	16047824	16047883	16051812	+	ENSG00000116786.7;SE:chr1:16046415-16047824:16047883-16051812:+	622	517	272	0.676767676767677	108	90	287	0.256476683937824
chr1	16028827	16031327	chr1	16010827	16061264	+	ENSG00000116786.7	PLEKHM2	chr1	16046415	16047824	16047883	16051812	+	ENSG00000116786.7;SE:chr1:16046415-16047824:16047883-16051812:+	622	517	272	0.676767676767677	108	90	287	0.256476683937824
chr1	168251278	168253278	chr1	168250278	168283664	+	ENSG00000143178.7	TBX19	chr1	168269721	168274246	168274434	168277980	+	ENSG00000143178.7;SE:chr1:168269721-168274246:168274434-168277980:+	11	11	0	1	13	16	7	0.674418604651163
chr1	168271778	168274278	chr1	168250278	168283664	+	ENSG00000143178.7	TBX19	chr1	168269721	168274246	168274434	168277980	+	ENSG00000143178.7;SE:chr1:168269721-168274246:168274434-168277980:+	11	11	0	1	13	16	7	0.674418604651163
chr1	169830245	169831745	chr1	169821804	169863408	-	ENSG00000000457.8	SCYL3	chr1	169824105	169824937	169825098	169828182	-	ENSG00000000457.8;SE:chr1:169824105-169824937:169825098-169828182:-	14	4	22	0.290322580645161	8	4	73	0.0759493670886076
chr1	172516989	172518989	chr1	172501489	172580971	+	ENSG00000094975.8	C1orf9	chr1	172520766	172522400	172522510	172525009	+	ENSG00000094975.8;SE:chr1:172520766-172522400:172522510-172525009:+	10	7	6	0.586206896551724	20	15	6	0.74468085106383
chr1	172526989	172528489	chr1	172501489	172580971	+	ENSG00000094975.8	C1orf9	chr1	172520766	172522400	172522510	172525009	+	ENSG00000094975.8;SE:chr1:172520766-172522400:172522510-172525009:+	10	7	6	0.586206896551724	20	15	6	0.74468085106383
chr1	172534489	172536989	chr1	172501489	172580971	+	ENSG00000094975.8	C1orf9	chr1	172520766	172522400	172522510	172525009	+	ENSG00000094975.8;SE:chr1:172520766-172522400:172522510-172525009:+	10	7	6	0.586206896551724	20	15	6	0.74468085106383
chr1	172567989	172569989	chr1	172501489	172580971	+	ENSG00000094975.8	C1orf9	chr1	172520766	172522400	172522510	172525009	+	ENSG00000094975.8;SE:chr1:172520766-172522400:172522510-172525009:+	10	7	6	0.586206896551724	20	15	6	0.74468085106383
chr1	172574489	172575989	chr1	172501489	172580971	+	ENSG00000094975.8	C1orf9	chr1	172520766	172522400	172522510	172525009	+	ENSG00000094975.8;SE:chr1:172520766-172522400:172522510-172525009:+	10	7	6	0.586206896551724	20	15	6	0.74468085106383
chr1	172576489	172578989	chr1	172501489	172580971	+	ENSG00000094975.8	C1orf9	chr1	172520766	172522400	172522510	172525009	+	ENSG00000094975.8;SE:chr1:172520766-172522400:172522510-172525009:+	10	7	6	0.586206896551724	20	15	6	0.74468085106383
chr1	197073258	197075258	chr1	197053258	197115824	-	ENSG00000066279.11	ASPM	chr1	197065294	197069561	197074315	197086919	-	ENSG00000066279.11;SE:chr1:197065294-197069561:197074315-197086919:-	70	14	8	0.84	84	29	20	0.738562091503268
chr1	201835769	201837269	chr1	201798269	201853422	+	ENSG00000198700.5	IPO9	chr1	201798500	201804082	201804192	201816407	+	ENSG00000198700.5;SE:chr1:201798500-201804082:201804192-201816407:+	156	113	169	0.443163097199341	42	40	135	0.232954545454545
chr1	201847269	201848769	chr1	201798269	201853422	+	ENSG00000198700.5	IPO9	chr1	201798500	201804082	201804192	201816407	+	ENSG00000198700.5;SE:chr1:201798500-201804082:201804192-201816407:+	156	113	169	0.443163097199341	42	40	135	0.232954545454545
chr1	201850769	201853269	chr1	201798269	201853422	+	ENSG00000198700.5	IPO9	chr1	201798500	201804082	201804192	201816407	+	ENSG00000198700.5;SE:chr1:201798500-201804082:201804192-201816407:+	156	113	169	0.443163097199341	42	40	135	0.232954545454545
chr1	202300785	202302785	chr1	202300785	202311108	-	ENSG00000077152.5	UBE2T	chr1	202302683	202304117	202304186	202304774	-	ENSG00000077152.5;SE:chr1:202302683-202304117:202304186-202304774:-	491	675	172	0.772185430463576	537	462	49	0.910665451230629
chr1	206663791	206665791	chr1	206643791	206670223	+	ENSG00000143466.7	IKBKE	chr1	206644588	206646539	206646657	206647674	+	ENSG00000143466.7;SE:chr1:206644588-206646539:206646657-206647674:+	15	21	4	0.818181818181818	462	340	12	0.970944309927361
chr1	21138472	21139972	chr1	21132972	21503377	-	ENSG00000075151.13	EIF4G3	chr1	21212864	21219112	21219222	21220010	-	ENSG00000075151.13;SE:chr1:21212864-21219112:21219222-21220010:-	45	62	140	0.276485788113695	62	48	67	0.450819672131148
chr1	21175472	21176972	chr1	21132972	21503377	-	ENSG00000075151.13	EIF4G3	chr1	21212864	21219112	21219222	21220010	-	ENSG00000075151.13;SE:chr1:21212864-21219112:21219222-21220010:-	45	62	140	0.276485788113695	62	48	67	0.450819672131148
chr1	21276972	21278972	chr1	21132972	21503377	-	ENSG00000075151.13	EIF4G3	chr1	21212864	21219112	21219222	21220010	-	ENSG00000075151.13;SE:chr1:21212864-21219112:21219222-21220010:-	45	62	140	0.276485788113695	62	48	67	0.450819672131148
chr1	21287972	21289472	chr1	21132972	21503377	-	ENSG00000075151.13	EIF4G3	chr1	21212864	21219112	21219222	21220010	-	ENSG00000075151.13;SE:chr1:21212864-21219112:21219222-21220010:-	45	62	140	0.276485788113695	62	48	67	0.450819672131148
chr1	21422972	21424972	chr1	21132972	21503377	-	ENSG00000075151.13	EIF4G3	chr1	21212864	21219112	21219222	21220010	-	ENSG00000075151.13;SE:chr1:21212864-21219112:21219222-21220010:-	45	62	140	0.276485788113695	62	48	67	0.450819672131148
chr1	21443972	21445972	chr1	21132972	21503377	-	ENSG00000075151.13	EIF4G3	chr1	21212864	21219112	21219222	21220010	-	ENSG00000075151.13;SE:chr1:21212864-21219112:21219222-21220010:-	45	62	140	0.276485788113695	62	48	67	0.450819672131148
chr1	231684787	231686787	chr1	231664287	231702270	+	ENSG00000116918.8	TSNAX	chr1	231697001	231699211	231699375	231700274	+	ENSG00000116918.8;SE:chr1:231697001-231699211:231699375-231700274:+	0	12	16	0.272727272727273	2	4	25	0.107142857142857
chr1	25763888	25765388	chr1	25757388	25826700	+	ENSG00000204178.5	TMEM57	chr1	25780873	25783144	25783322	25784882	+	ENSG00000204178.5;SE:chr1:25780873-25783144:25783322-25784882:+	13	20	3	0.846153846153846	29	37	0	1
chr1	25780888	25782888	chr1	25757388	25826700	+	ENSG00000204178.5	TMEM57	chr1	25780873	25783144	25783322	25784882	+	ENSG00000204178.5;SE:chr1:25780873-25783144:25783322-25784882:+	13	20	3	0.846153846153846	29	37	0	1
chr1	25794888	25796388	chr1	25757388	25826700	+	ENSG00000204178.5	TMEM57	chr1	25780873	25783144	25783322	25784882	+	ENSG00000204178.5;SE:chr1:25780873-25783144:25783322-25784882:+	13	20	3	0.846153846153846	29	37	0	1
chr1	25816388	25817888	chr1	25757388	25826700	+	ENSG00000204178.5	TMEM57	chr1	25780873	25783144	25783322	25784882	+	ENSG00000204178.5;SE:chr1:25780873-25783144:25783322-25784882:+	13	20	3	0.846153846153846	29	37	0	1
chr1	25824388	25825888	chr1	25757388	25826700	+	ENSG00000204178.5	TMEM57	chr1	25780873	25783144	25783322	25784882	+	ENSG00000204178.5;SE:chr1:25780873-25783144:25783322-25784882:+	13	20	3	0.846153846153846	29	37	0	1
chr1	28299855	28301355	chr1	28296855	28415207	-	ENSG00000158161.11	EYA3	chr1	28323889	28324795	28324862	28326471	-	ENSG00000158161.11;SE:chr1:28323889-28324795:28324862-28326471:-	32	46	15	0.722222222222222	39	33	33	0.521739130434783
chr1	28366355	28367855	chr1	28296855	28415207	-	ENSG00000158161.11	EYA3	chr1	28323889	28324795	28324862	28326471	-	ENSG00000158161.11;SE:chr1:28323889-28324795:28324862-28326471:-	32	46	15	0.722222222222222	39	33	33	0.521739130434783
chr1	28385855	28387855	chr1	28296855	28415207	-	ENSG00000158161.11	EYA3	chr1	28323889	28324795	28324862	28326471	-	ENSG00000158161.11;SE:chr1:28323889-28324795:28324862-28326471:-	32	46	15	0.722222222222222	39	33	33	0.521739130434783
chr1	28538513	28540513	chr1	28527068	28559536	-	ENSG00000126698.5	DNAJC8	chr1	28555534	28556642	28556763	28559432	-	ENSG00000126698.5;SE:chr1:28555534-28556642:28556763-28559432:-	25	6	19	0.449275362318841	21	4	46	0.213675213675214
chr1	38326869	38329369	chr1	38326369	38412729	-	ENSG00000204084.6	INPP5B	chr1	38406470	38407755	38407936	38409312	-	ENSG00000204084.6;SE:chr1:38406470-38407755:38407936-38409312:-	38	7	36	0.384615384615385	37	21	81	0.263636363636364
chr1	38331869	38333369	chr1	38326369	38412729	-	ENSG00000204084.6	INPP5B	chr1	38406470	38407755	38407936	38409312	-	ENSG00000204084.6;SE:chr1:38406470-38407755:38407936-38409312:-	38	7	36	0.384615384615385	37	21	81	0.263636363636364
chr1	38356869	38358369	chr1	38326369	38412729	-	ENSG00000204084.6	INPP5B	chr1	38406470	38407755	38407936	38409312	-	ENSG00000204084.6;SE:chr1:38406470-38407755:38407936-38409312:-	38	7	36	0.384615384615385	37	21	81	0.263636363636364
chr1	39573488	39574988	chr1	39546988	39952789	+	ENSG00000127603.15	MACF1	chr1	39838268	39844133	39844195	39844875	+	ENSG00000127603.15;SE:chr1:39838268-39844133:39844195-39844875:+	140	96	27	0.813793103448276	35	22	156	0.154471544715447
chr1	39615488	39617488	chr1	39546988	39952789	+	ENSG00000127603.15	MACF1	chr1	39838268	39844133	39844195	39844875	+	ENSG00000127603.15;SE:chr1:39838268-39844133:39844195-39844875:+	140	96	27	0.813793103448276	35	22	156	0.154471544715447
chr1	39638488	39640988	chr1	39546988	39952789	+	ENSG00000127603.15	MACF1	chr1	39838268	39844133	39844195	39844875	+	ENSG00000127603.15;SE:chr1:39838268-39844133:39844195-39844875:+	140	96	27	0.813793103448276	35	22	156	0.154471544715447
chr1	39654488	39656488	chr1	39546988	39952789	+	ENSG00000127603.15	MACF1	chr1	39838268	39844133	39844195	39844875	+	ENSG00000127603.15;SE:chr1:39838268-39844133:39844195-39844875:+	140	96	27	0.813793103448276	35	22	156	0.154471544715447
chr1	39671988	39673988	chr1	39546988	39952789	+	ENSG00000127603.15	MACF1	chr1	39838268	39844133	39844195	39844875	+	ENSG00000127603.15;SE:chr1:39838268-39844133:39844195-39844875:+	140	96	27	0.813793103448276	35	22	156	0.154471544715447
chr1	39677488	39679488	chr1	39546988	39952789	+	ENSG00000127603.15	MACF1	chr1	39838268	39844133	39844195	39844875	+	ENSG00000127603.15;SE:chr1:39838268-39844133:39844195-39844875:+	140	96	27	0.813793103448276	35	22	156	0.154471544715447
chr1	39697988	39699488	chr1	39546988	39952789	+	ENSG00000127603.15	MACF1	chr1	39838268	39844133	39844195	39844875	+	ENSG00000127603.15;SE:chr1:39838268-39844133:39844195-39844875:+	140	96	27	0.813793103448276	35	22	156	0.154471544715447
chr1	39715988	39717488	chr1	39546988	39952789	+	ENSG00000127603.15	MACF1	chr1	39838268	39844133	39844195	39844875	+	ENSG00000127603.15;SE:chr1:39838268-39844133:39844195-39844875:+	140	96	27	0.813793103448276	35	22	156	0.154471544715447
chr1	39760988	39762488	chr1	39546988	39952789	+	ENSG00000127603.15	MACF1	chr1	39838268	39844133	39844195	39844875	+	ENSG00000127603.15;SE:chr1:39838268-39844133:39844195-39844875:+	140	96	27	0.813793103448276	35	22	156	0.154471544715447
chr1	39779488	39780988	chr1	39546988	39952789	+	ENSG00000127603.15	MACF1	chr1	39838268	39844133	39844195	39844875	+	ENSG00000127603.15;SE:chr1:39838268-39844133:39844195-39844875:+	140	96	27	0.813793103448276	35	22	156	0.154471544715447
chr1	39840988	39842488	chr1	39546988	39952789	+	ENSG00000127603.15	MACF1	chr1	39838268	39844133	39844195	39844875	+	ENSG00000127603.15;SE:chr1:39838268-39844133:39844195-39844875:+	140	96	27	0.813793103448276	35	22	156	0.154471544715447
chr1	39843488	39845988	chr1	39546988	39952789	+	ENSG00000127603.15	MACF1	chr1	39838268	39844133	39844195	39844875	+	ENSG00000127603.15;SE:chr1:39838268-39844133:39844195-39844875:+	140	96	27	0.813793103448276	35	22	156	0.154471544715447
chr1	39866988	39868488	chr1	39546988	39952789	+	ENSG00000127603.15	MACF1	chr1	39838268	39844133	39844195	39844875	+	ENSG00000127603.15;SE:chr1:39838268-39844133:39844195-39844875:+	140	96	27	0.813793103448276	35	22	156	0.154471544715447
chr1	42649210	42651710	chr1	42642210	42801548	-	ENSG00000198815.4	FOXJ3	chr1	42664901	42671433	42671534	42693554	-	ENSG00000198815.4;SE:chr1:42664901-42671433:42671534-42693554:-	233	100	121	0.579130434782609	107	55	32	0.716814159292035
chr1	42652210	42653710	chr1	42642210	42801548	-	ENSG00000198815.4	FOXJ3	chr1	42664901	42671433	42671534	42693554	-	ENSG00000198815.4;SE:chr1:42664901-42671433:42671534-42693554:-	233	100	121	0.579130434782609	107	55	32	0.716814159292035
chr1	42692210	42694710	chr1	42642210	42801548	-	ENSG00000198815.4	FOXJ3	chr1	42664901	42671433	42671534	42693554	-	ENSG00000198815.4;SE:chr1:42664901-42671433:42671534-42693554:-	233	100	121	0.579130434782609	107	55	32	0.716814159292035
chr1	42750710	42752210	chr1	42642210	42801548	-	ENSG00000198815.4	FOXJ3	chr1	42664901	42671433	42671534	42693554	-	ENSG00000198815.4;SE:chr1:42664901-42671433:42671534-42693554:-	233	100	121	0.579130434782609	107	55	32	0.716814159292035
chr1	42754710	42756710	chr1	42642210	42801548	-	ENSG00000198815.4	FOXJ3	chr1	42664901	42671433	42671534	42693554	-	ENSG00000198815.4;SE:chr1:42664901-42671433:42671534-42693554:-	233	100	121	0.579130434782609	107	55	32	0.716814159292035
chr1	52873736	52875736	chr1	52873954	53019159	-	ENSG00000134744.9	ZCCHC11	chr1	52912339	52924008	52924121	52926806	-	ENSG00000134744.9;SE:chr1:52912339-52924008:52924121-52926806:-	26	26	5	0.838709677419355	79	49	4	0.941176470588235
chr1	52962236	52963736	chr1	52873954	53019159	-	ENSG00000134744.9	ZCCHC11	chr1	52912339	52924008	52924121	52926806	-	ENSG00000134744.9;SE:chr1:52912339-52924008:52924121-52926806:-	26	26	5	0.838709677419355	79	49	4	0.941176470588235
chr10	16511964	16514464	chr10	16478964	16555736	+	ENSG00000165983.9	PTER	chr10	16528616	16547019	16547159	16553045	+	ENSG00000165983.9;SE:chr10:16528616-16547019:16547159-16553045:+	30	30	0	1	79	80	11	0.878453038674033
chr10	16532964	16534964	chr10	16478964	16555736	+	ENSG00000165983.9	PTER	chr10	16528616	16547019	16547159	16553045	+	ENSG00000165983.9;SE:chr10:16528616-16547019:16547159-16553045:+	30	30	0	1	79	80	11	0.878453038674033
chr10	32110365	32112365	chr10	32094365	32217742	-	ENSG00000165322.12	ARHGAP12	chr10	32141525	32142994	32143134	32150323	-	ENSG00000165322.12;SE:chr10:32141525-32142994:32143134-32150323:-	17	12	8	0.644444444444444	31	23	9	0.75
chr10	34568988	34570488	chr10	34398488	35104253	-	ENSG00000148498.11	PARD3	chr10	34690845	34739245	34739376	34759013	-	ENSG00000148498.11;SE:chr10:34690845-34739245:34739376-34759013:-	18	16	6	0.739130434782609	92	75	8	0.912568306010929
chr10	34721988	34724488	chr10	34398488	35104253	-	ENSG00000148498.11	PARD3	chr10	34690845	34739245	34739376	34759013	-	ENSG00000148498.11;SE:chr10:34690845-34739245:34739376-34759013:-	18	16	6	0.739130434782609	92	75	8	0.912568306010929
chr10	34916488	34918488	chr10	34398488	35104253	-	ENSG00000148498.11	PARD3	chr10	34690845	34739245	34739376	34759013	-	ENSG00000148498.11;SE:chr10:34690845-34739245:34739376-34759013:-	18	16	6	0.739130434782609	92	75	8	0.912568306010929
chr10	35058488	35059988	chr10	34398488	35104253	-	ENSG00000148498.11	PARD3	chr10	34690845	34739245	34739376	34759013	-	ENSG00000148498.11;SE:chr10:34690845-34739245:34739376-34759013:-	18	16	6	0.739130434782609	92	75	8	0.912568306010929
chr10	75894024	75896524	chr10	75881524	75910821	-	ENSG00000185009.8	AP3M1	chr10	75898140	75898564	75898689	75910513	-	ENSG00000185009.8;SE:chr10:75898140-75898564:75898689-75910513:-	444	182	272	0.535042735042735	70	67	92	0.426791277258567
chr10	7838092	7840592	chr10	7830092	7849778	+	ENSG00000165629.14	ATP5C1	chr10	7830226	7838084	7838118	7839010	+	ENSG00000165629.14;SE:chr10:7830226-7838084:7838118-7839010:+	197	105	29	0.838888888888889	468	228	15	0.958677685950413
chr11	120220287	120222787	chr11	120207787	120360645	+	ENSG00000196914.4	ARHGEF12	chr11	120278532	120280103	120280159	120291462	+	ENSG00000196914.4;SE:chr11:120278532-120280103:120280159-120291462:+	19	10	22	0.397260273972603	9	12	38	0.216494845360825
chr11	120280787	120282287	chr11	120207787	120360645	+	ENSG00000196914.4	ARHGEF12	chr11	120278532	120280103	120280159	120291462	+	ENSG00000196914.4;SE:chr11:120278532-120280103:120280159-120291462:+	19	10	22	0.397260273972603	9	12	38	0.216494845360825
chr11	124937963	124939963	chr11	124932963	124959131	+	ENSG00000134955.7	SLC37A2	chr11	124953773	124954130	124954215	124954721	+	ENSG00000134955.7;SE:chr11:124953773-124954130:124954215-124954721:+	22	11	11	0.6	64	66	16	0.802469135802469
chr11	129941515	129944015	chr11	129939732	130014699	+	ENSG00000084234.10	APLP2	chr11	129992408	129993507	129993674	129996595	+	ENSG00000084234.10;SE:chr11:129992408-129993507:129993674-129996595:+	56	152	97	0.517412935323383	66	78	17	0.808988764044944
chr11	72445614	72447614	chr11	72396114	72504644	-	ENSG00000186635.9	ARAP1	chr11	72399582	72403798	72403830	72404370	-	ENSG00000186635.9;SE:chr11:72399582-72403798:72403830-72404370:-	282	315	35	0.895052473763118	317	281	141	0.679545454545455
chr11	72483614	72485114	chr11	72396114	72504644	-	ENSG00000186635.9	ARAP1	chr11	72399582	72403798	72403830	72404370	-	ENSG00000186635.9;SE:chr11:72399582-72403798:72403830-72404370:-	282	315	35	0.895052473763118	317	281	141	0.679545454545455
chr11	73277532	73279532	chr11	73111532	73309234	-	ENSG00000054965.6	FAM168A	chr11	73131044	73136067	73136093	73141735	-	ENSG00000054965.6;SE:chr11:73131044-73136067:73136093-73141735:-	0	1	59	0.00840336134453781	16	19	106	0.1417004048583
chr12	109176466	109178966	chr12	109176466	109251359	-	ENSG00000084112.7	SSH1	chr12	109203534	109205036	109205104	109210814	-	ENSG00000084112.7;SE:chr12:109203534-109205036:109205104-109210814:-	12	11	7	0.621621621621622	107	77	3	0.968421052631579
chr12	121156738	121159238	chr12	121148238	121161443	+	ENSG00000175970.6	UNC119B	chr12	121148521	121149393	121149548	121151077	+	ENSG00000175970.6;SE:chr12:121148521-121149393:121149548-121151077:+	30	34	46	0.41025641025641	21	38	185	0.137529137529138
chr12	131309145	131310645	chr12	131274145	131323811	-	ENSG00000111450.9	STX2	chr12	131276522	131280540	131280665	131283070	-	ENSG00000111450.9;SE:chr12:131276522-131280540:131280665-131283070:-	209	58	74	0.643373493975904	110	163	28	0.829787234042553
chr12	42478650	42480150	chr12	42475650	42538673	-	ENSG00000151233.5	GXYLT1	chr12	42512973	42523561	42523653	42538228	-	ENSG00000151233.5;SE:chr12:42512973-42523561:42523653-42538228:-	12	11	7	0.621621621621622	20	11	23	0.402597402597403
chr12	53551448	53552948	chr12	53551448	53575135	-	ENSG00000139631.11	CSAD	chr12	53554628	53554911	53554975	53555057	-	ENSG00000139631.11;SE:chr12:53554628-53554911:53554975-53555057:-	102	133	135	0.465346534653465	147	111	89	0.591743119266055
chr12	95624022	95626022	chr12	95611522	95696566	+	ENSG00000028203.11	VEZT	chr12	95645847	95650326	95650398	95650926	+	ENSG00000028203.11;SE:chr12:95645847-95650326:95650398-95650926:+	12	8	2	0.833333333333333	67	56	47	0.566820276497696
chr12	95642022	95643522	chr12	95611522	95696566	+	ENSG00000028203.11	VEZT	chr12	95645847	95650326	95650398	95650926	+	ENSG00000028203.11;SE:chr12:95645847-95650326:95650398-95650926:+	12	8	2	0.833333333333333	67	56	47	0.566820276497696
chr13	73461561	73464061	chr13	73356197	73590592	+	ENSG00000083535.10	PIBF1	chr13	73356487	73357561	73357859	73366585	+	ENSG00000083535.10;SE:chr13:73356487-73357561:73357859-73366585:+	73	4	6	0.865168539325843	39	17	0	1
chr13	77808792	77810792	chr13	77618792	77901185	-	ENSG00000005810.12	MYCBP2	chr13	77673148	77692475	77692654	77695508	-	ENSG00000005810.12;SE:chr13:77673148-77692475:77692654-77695508:-	23	3	14	0.481481481481481	105	11	239	0.195286195286195
chr14	102273135	102275135	chr14	102228135	102394326	+	ENSG00000078304.10	PPP2R5C	chr14	102378810	102384168	102384284	102391478	+	ENSG00000078304.10;SE:chr14:102378810-102384168:102384284-102391478:+	17	34	22	0.536842105263158	19	21	26	0.434782608695652
chr14	102391635	102394135	chr14	102228135	102394326	+	ENSG00000078304.10	PPP2R5C	chr14	102378810	102384168	102384284	102391478	+	ENSG00000078304.10;SE:chr14:102378810-102384168:102384284-102391478:+	17	34	22	0.536842105263158	19	21	26	0.434782608695652
chr14	103476217	103478717	chr14	103398717	103523799	-	ENSG00000198752.3	CDC42BPB	chr14	103418940	103420535	103420612	103420939	-	ENSG00000198752.3;SE:chr14:103418940-103420535:103420612-103420939:-	114	91	118	0.464852607709751	128	170	74	0.668161434977579
chr14	23541776	23543276	chr14	23527776	23564823	-	ENSG00000100813.8	ACIN1	chr14	23551045	23559191	23559310	23559731	-	ENSG00000100813.8;SE:chr14:23551045-23559191:23559310-23559731:-	81	105	179	0.341911764705882	287	288	248	0.53688141923436
chr14	31045864	31047864	chr14	31028364	31089269	+	ENSG00000092140.8	G2E3	chr14	31028478	31050282	31050322	31055924	+	ENSG00000092140.8;SE:chr14:31028478-31050282:31050322-31055924:+	10	18	0	1	19	17	4	0.818181818181818
chr14	31065364	31067364	chr14	31028364	31089269	+	ENSG00000092140.8	G2E3	chr14	31028478	31050282	31050322	31055924	+	ENSG00000092140.8;SE:chr14:31028478-31050282:31050322-31055924:+	10	18	0	1	19	17	4	0.818181818181818
chr14	57071511	57073011	chr14	57046511	57116233	+	ENSG00000070269.8	C14orf101	chr14	57052630	57070533	57070710	57072288	+	ENSG00000070269.8;SE:chr14:57052630-57070533:57070710-57072288:+	17	34	34	0.428571428571429	51	82	33	0.668341708542714
chr14	57074511	57077011	chr14	57046511	57116233	+	ENSG00000070269.8	C14orf101	chr14	57052630	57070533	57070710	57072288	+	ENSG00000070269.8;SE:chr14:57052630-57070533:57070710-57072288:+	17	34	34	0.428571428571429	51	82	33	0.668341708542714
chr14	65523640	65526140	chr14	65381140	65529368	+	ENSG00000125954.5	FNTB	chr14	65494499	65499077	65499239	65499328	+	ENSG00000125954.5;SE:chr14:65494499-65499077:65499239-65499328:+	13	4	27	0.23943661971831	15	1	67	0.106666666666667
chr14	76183551	76185551	chr14	76127551	76421425	+	ENSG00000119685.11	TTLL5	chr14	76219298	76224174	76224212	76230958	+	ENSG00000119685.11;SE:chr14:76219298-76224174:76224212-76230958:+	21	18	17	0.534246575342466	6	2	20	0.166666666666667
chr14	76276551	76278551	chr14	76127551	76421425	+	ENSG00000119685.11	TTLL5	chr14	76219298	76224174	76224212	76230958	+	ENSG00000119685.11;SE:chr14:76219298-76224174:76224212-76230958:+	21	18	17	0.534246575342466	6	2	20	0.166666666666667
chr14	76326051	76328551	chr14	76127551	76421425	+	ENSG00000119685.11	TTLL5	chr14	76219298	76224174	76224212	76230958	+	ENSG00000119685.11;SE:chr14:76219298-76224174:76224212-76230958:+	21	18	17	0.534246575342466	6	2	20	0.166666666666667
chr14	76370551	76373051	chr14	76127551	76421425	+	ENSG00000119685.11	TTLL5	chr14	76219298	76224174	76224212	76230958	+	ENSG00000119685.11;SE:chr14:76219298-76224174:76224212-76230958:+	21	18	17	0.534246575342466	6	2	20	0.166666666666667
chr15	102176680	102178180	chr15	102173180	102192594	-	ENSG00000184277.6	TM2D3	chr15	102190364	102191899	102191976	102192474	-	ENSG00000184277.6;SE:chr15:102190364-102191899:102191976-102192474:-	52	5	17	0.626373626373626	36	2	18	0.513513513513513
chr15	41978610	41980110	chr15	41952610	42062141	+	ENSG00000174197.11	MGA	chr15	42032401	42034744	42035370	42040835	+	ENSG00000174197.11;SE:chr15:42032401-42034744:42035370-42040835:+	76	64	28	0.714285714285714	97	77	11	0.887755102040816
chr15	49489476	49490976	chr15	49447976	49622002	+	ENSG00000156958.9	GALK2	chr15	49584734	49611169	49611313	49611801	+	ENSG00000156958.9;SE:chr15:49584734-49611169:49611313-49611801:+	65	74	80	0.464882943143813	3	6	16	0.219512195121951
chr15	49533976	49535976	chr15	49447976	49622002	+	ENSG00000156958.9	GALK2	chr15	49584734	49611169	49611313	49611801	+	ENSG00000156958.9;SE:chr15:49584734-49611169:49611313-49611801:+	65	74	80	0.464882943143813	3	6	16	0.219512195121951
chr15	49592976	49594976	chr15	49447976	49622002	+	ENSG00000156958.9	GALK2	chr15	49584734	49611169	49611313	49611801	+	ENSG00000156958.9;SE:chr15:49584734-49611169:49611313-49611801:+	65	74	80	0.464882943143813	3	6	16	0.219512195121951
chr15	50718079	50720079	chr15	50716579	50793280	+	ENSG00000138592.7	USP8	chr15	50774262	50776472	50776558	50781998	+	ENSG00000138592.7;SE:chr15:50774262-50776472:50776558-50781998:+	6	60	115	0.222972972972973	29	79	57	0.486486486486487
chr15	57225323	57227823	chr15	57210323	57582051	+	ENSG00000140262.10	TCF12	chr15	57543621	57544619	57544690	57545460	+	ENSG00000140262.10;SE:chr15:57543621-57544619:57544690-57545460:+	6	10	251	0.0308880308880309	32	12	133	0.141935483870968
chr15	57326823	57328323	chr15	57210323	57582051	+	ENSG00000140262.10	TCF12	chr15	57543621	57544619	57544690	57545460	+	ENSG00000140262.10;SE:chr15:57543621-57544619:57544690-57545460:+	6	10	251	0.0308880308880309	32	12	133	0.141935483870968
chr15	57435323	57437823	chr15	57210323	57582051	+	ENSG00000140262.10	TCF12	chr15	57543621	57544619	57544690	57545460	+	ENSG00000140262.10;SE:chr15:57543621-57544619:57544690-57545460:+	6	10	251	0.0308880308880309	32	12	133	0.141935483870968
chr15	57507323	57509823	chr15	57210323	57582051	+	ENSG00000140262.10	TCF12	chr15	57543621	57544619	57544690	57545460	+	ENSG00000140262.10;SE:chr15:57543621-57544619:57544690-57545460:+	6	10	251	0.0308880308880309	32	12	133	0.141935483870968
chr15	57536823	57538823	chr15	57210323	57582051	+	ENSG00000140262.10	TCF12	chr15	57543621	57544619	57544690	57545460	+	ENSG00000140262.10;SE:chr15:57543621-57544619:57544690-57545460:+	6	10	251	0.0308880308880309	32	12	133	0.141935483870968
chr15	65905204	65907204	chr15	65903704	65953333	+	ENSG00000074621.8	SLC24A1	chr15	65918308	65930466	65930519	65931933	+	ENSG00000074621.8;SE:chr15:65918308-65930466:65930519-65931933:+	3	8	14	0.282051282051282	1	9	27	0.15625
chr15	65911204	65913204	chr15	65903704	65953333	+	ENSG00000074621.8	SLC24A1	chr15	65918308	65930466	65930519	65931933	+	ENSG00000074621.8;SE:chr15:65918308-65930466:65930519-65931933:+	3	8	14	0.282051282051282	1	9	27	0.15625
chr15	73481825	73483325	chr15	73344825	73597547	+	ENSG00000067141.10	NEO1	chr15	73581579	73585731	73585889	73590689	+	ENSG00000067141.10;SE:chr15:73581579-73585731:73585889-73590689:+	10	10	0	1	10	16	4	0.764705882352941
chr16	1862373	1864373	chr16	1858873	1877162	-	ENSG00000063854.6	HAGH	chr16	1867272	1869116	1869224	1869898	-	ENSG00000063854.6;SE:chr16:1867272-1869116:1869224-1869898:-	112	88	21	0.826446280991736	101	81	2	0.978494623655914
chr16	24758016	24760516	chr16	24741016	24837548	+	ENSG00000090905.12	TNRC6A	chr16	24788679	24789665	24789789	24800553	+	ENSG00000090905.12;SE:chr16:24788679-24789665:24789789-24800553:+	27	24	78	0.246376811594203	1	10	53	0.094017094017094
chr16	24758016	24760516	chr16	24741016	24837548	+	ENSG00000090905.12	TNRC6A	chr16	24803138	24804794	24804970	24805865	+	ENSG00000090905.12;SE:chr16:24803138-24804794:24804970-24805865:+	25	35	106	0.220588235294118	23	30	44	0.375886524822695
chr16	24769016	24770516	chr16	24741016	24837548	+	ENSG00000090905.12	TNRC6A	chr16	24788679	24789665	24789789	24800553	+	ENSG00000090905.12;SE:chr16:24788679-24789665:24789789-24800553:+	27	24	78	0.246376811594203	1	10	53	0.094017094017094
chr16	24769016	24770516	chr16	24741016	24837548	+	ENSG00000090905.12	TNRC6A	chr16	24803138	24804794	24804970	24805865	+	ENSG00000090905.12;SE:chr16:24803138-24804794:24804970-24805865:+	25	35	106	0.220588235294118	23	30	44	0.375886524822695
chr16	24776516	24778016	chr16	24741016	24837548	+	ENSG00000090905.12	TNRC6A	chr16	24788679	24789665	24789789	24800553	+	ENSG00000090905.12;SE:chr16:24788679-24789665:24789789-24800553:+	27	24	78	0.246376811594203	1	10	53	0.094017094017094
chr16	24776516	24778016	chr16	24741016	24837548	+	ENSG00000090905.12	TNRC6A	chr16	24803138	24804794	24804970	24805865	+	ENSG00000090905.12;SE:chr16:24803138-24804794:24804970-24805865:+	25	35	106	0.220588235294118	23	30	44	0.375886524822695
chr16	4419043	4420543	chr16	4404543	4466639	-	ENSG00000103426.7	CORO7	chr16	4411470	4411750	4411804	4411986	-	ENSG00000103426.7;SE:chr16:4411470-4411750:4411804-4411986:-	120	73	72	0.572700296735905	93	52	421	0.146909827760892
chr16	4499806	4502306	chr16	4475806	4506776	+	ENSG00000103423.8	DNAJA3	chr16	4500498	4504812	4504928	4505547	+	ENSG00000103423.8;SE:chr16:4500498-4504812:4504928-4505547:+	212	165	278	0.404072883172562	161	127	141	0.505263157894737
chr16	47611210	47613710	chr16	47495210	47735434	+	ENSG00000102893.9	PHKB	chr16	47495337	47497793	47497904	47531310	+	ENSG00000102893.9;SE:chr16:47495337-47497793:47497904-47531310:+	4	104	27	0.666666666666667	4	102	4	0.929824561403509
chr16	47650210	47651710	chr16	47495210	47735434	+	ENSG00000102893.9	PHKB	chr16	47495337	47497793	47497904	47531310	+	ENSG00000102893.9;SE:chr16:47495337-47497793:47497904-47531310:+	4	104	27	0.666666666666667	4	102	4	0.929824561403509
chr16	53773375	53775875	chr16	53737875	54155853	+	ENSG00000140718.12	FTO	chr16	53844129	53859776	53860403	53878067	+	ENSG00000140718.12;SE:chr16:53844129-53859776:53860403-53878067:+	16	37	0	1	16	60	6	0.863636363636364
chr16	84530466	84532466	chr16	84509966	84538296	-	ENSG00000140950.9	KIAA1609	chr16	84529519	84531025	84531253	84531540	-	ENSG00000140950.9;SE:chr16:84529519-84531025:84531253-84531540:-	0	0	33	0	3	5	29	0.121212121212121
chr16	87754418	87756418	chr16	87741418	87799603	-	ENSG00000104731.8	KLHDC4	chr16	87760530	87764158	87764250	87782279	-	ENSG00000104731.8;SE:chr16:87760530-87764158:87764250-87782279:-	111	189	37	0.802139037433155	148	127	9	0.938566552901024
chr16	88826891	88828391	chr16	88781746	88851372	-	ENSG00000103335.13	FAM38A	chr16	88790379	88791417	88791488	88791824	-	ENSG00000103335.13;SE:chr16:88790379-88791417:88791488-88791824:-	1686	1134	68	0.953991880920162	188	199	104	0.650420168067227
chr17	16009374	16011874	chr17	15934718	16119010	-	ENSG00000141027.13	NCOR1	chr17	15989756	15990486	15990659	15995177	-	ENSG00000141027.13;SE:chr17:15989756-15990486:15990659-15995177:-	27	25	97	0.211382113821138	58	74	125	0.345549738219895
chr17	16009374	16011874	chr17	15934718	16119010	-	ENSG00000141027.13	NCOR1	chr17	16052831	16054904	16054930	16055260	-	ENSG00000141027.13;SE:chr17:16052831-16054904:16054930-16055260:-	1	14	6	0.555555555555556	11	26	28	0.397849462365591
chr17	27964956	27966456	chr17	27952956	28257170	-	ENSG00000141298.10	SSH2	chr17	28120955	28175867	28175947	28256956	-	ENSG00000141298.10;SE:chr17:28120955-28175867:28175947-28256956:-	20	6	13	0.5	23	15	55	0.256756756756757
chr17	27993456	27995956	chr17	27952956	28257170	-	ENSG00000141298.10	SSH2	chr17	28120955	28175867	28175947	28256956	-	ENSG00000141298.10;SE:chr17:28120955-28175867:28175947-28256956:-	20	6	13	0.5	23	15	55	0.256756756756757
chr17	28003456	28005956	chr17	27952956	28257170	-	ENSG00000141298.10	SSH2	chr17	28120955	28175867	28175947	28256956	-	ENSG00000141298.10;SE:chr17:28120955-28175867:28175947-28256956:-	20	6	13	0.5	23	15	55	0.256756756756757
chr17	28020956	28023456	chr17	27952956	28257170	-	ENSG00000141298.10	SSH2	chr17	28120955	28175867	28175947	28256956	-	ENSG00000141298.10;SE:chr17:28120955-28175867:28175947-28256956:-	20	6	13	0.5	23	15	55	0.256756756756757
chr17	28057956	28059956	chr17	27952956	28257170	-	ENSG00000141298.10	SSH2	chr17	28120955	28175867	28175947	28256956	-	ENSG00000141298.10;SE:chr17:28120955-28175867:28175947-28256956:-	20	6	13	0.5	23	15	55	0.256756756756757
chr17	28110956	28113456	chr17	27952956	28257170	-	ENSG00000141298.10	SSH2	chr17	28120955	28175867	28175947	28256956	-	ENSG00000141298.10;SE:chr17:28120955-28175867:28175947-28256956:-	20	6	13	0.5	23	15	55	0.256756756756757
chr17	30704650	30706650	chr17	30677150	30714780	+	ENSG00000010244.10	ZNF207	chr17	30692506	30693684	30693776	30694791	+	ENSG00000010244.10;SE:chr17:30692506-30693684:30693776-30694791:+	2343	1559	781	0.714128843338214	669	503	778	0.429618768328446
chr17	42822476	42824976	chr17	42785976	42829632	+	ENSG00000161692.11	DBF4B	chr17	42808383	42809546	42809633	42811458	+	ENSG00000161692.11;SE:chr17:42808383-42809546:42809633-42811458:+	33	55	44	0.5	66	69	16	0.808383233532934
chr17	498908	500908	chr17	411908	618096	-	ENSG00000141252.13	VPS53	chr17	559193	565049	565135	600658	-	ENSG00000141252.13;SE:chr17:559193-565049:565135-600658:-	14	17	6	0.720930232558139	22	29	2	0.927272727272727
chr17	53056088	53057588	chr17	53046088	53241646	+	ENSG00000166263.9	STXBP4	chr17	53078244	53084867	53084958	53108529	+	ENSG00000166263.9;SE:chr17:53078244-53084867:53084958-53108529:+	24	23	3	0.886792452830189	13	9	6	0.647058823529412
chr17	53171088	53172588	chr17	53046088	53241646	+	ENSG00000166263.9	STXBP4	chr17	53078244	53084867	53084958	53108529	+	ENSG00000166263.9;SE:chr17:53078244-53084867:53084958-53108529:+	24	23	3	0.886792452830189	13	9	6	0.647058823529412
chr17	73263695	73265195	chr17	73262313	73267303	-	ENSG00000125457.8	MIF4GD	chr17	73264273	73265428	73265529	73266195	-	ENSG00000125457.8;SE:chr17:73264273-73265428:73265529-73266195:-	28	6	44	0.278688524590164	23	3	89	0.127450980392157
chr17	76017749	76019749	chr17	76000249	76104916	+	ENSG00000078687.10	TNRC6C	chr17	76089844	76093826	76093942	76094424	+	ENSG00000078687.10;SE:chr17:76089844-76093826:76093942-76094424:+	27	20	2	0.92156862745098	31	18	7	0.777777777777778
chr17	76041749	76043749	chr17	76000249	76104916	+	ENSG00000078687.10	TNRC6C	chr17	76089844	76093826	76093942	76094424	+	ENSG00000078687.10;SE:chr17:76089844-76093826:76093942-76094424:+	27	20	2	0.92156862745098	31	18	7	0.777777777777778
chr17	76057749	76060249	chr17	76000249	76104916	+	ENSG00000078687.10	TNRC6C	chr17	76089844	76093826	76093942	76094424	+	ENSG00000078687.10;SE:chr17:76089844-76093826:76093942-76094424:+	27	20	2	0.92156862745098	31	18	7	0.777777777777778
chr17	80127346	80129846	chr17	80059346	80170689	-	ENSG00000176155.10	CCDC57	chr17	80136481	80136903	80137065	80141650	-	ENSG00000176155.10;SE:chr17:80136481-80136903:80137065-80141650:-	269	183	157	0.590078328981723	190	142	16	0.912087912087912
chr17	80127346	80129846	chr17	80059346	80170689	-	ENSG00000176155.10	CCDC57	chr17	80159828	80165607	80165924	80170661	-	ENSG00000176155.10;SE:chr17:80159828-80165607:80165924-80170661:-	10	78	162	0.213592233009709	1	24	118	0.0957854406130268
chr17	8458679	8460179	chr17	8377523	8534079	-	ENSG00000133026.7	MYH10	chr17	8526595	8526742	8526815	8533972	-	ENSG00000133026.7;SE:chr17:8526595-8526742:8526815-8533972:-	64	17	190	0.175704989154013	1	2	41	0.0352941176470588
chr18	23614719	23616219	chr18	23596219	23671164	-	ENSG00000141380.8	SS18	chr18	23615091	23615795	23615887	23618519	-	ENSG00000141380.8;SE:chr18:23615091-23615795:23615887-23618519:-	67	375	117	0.653846153846154	97	61	207	0.276223776223776
chr18	23621219	23624219	chr18	23596219	23671164	-	ENSG00000141380.8	SS18	chr18	23615091	23615795	23615887	23618519	-	ENSG00000141380.8;SE:chr18:23615091-23615795:23615887-23618519:-	67	375	117	0.653846153846154	97	61	207	0.276223776223776
chr18	23632719	23634219	chr18	23596219	23671164	-	ENSG00000141380.8	SS18	chr18	23615091	23615795	23615887	23618519	-	ENSG00000141380.8;SE:chr18:23615091-23615795:23615887-23618519:-	67	375	117	0.653846153846154	97	61	207	0.276223776223776
chr18	23662219	23663719	chr18	23596219	23671164	-	ENSG00000141380.8	SS18	chr18	23615091	23615795	23615887	23618519	-	ENSG00000141380.8;SE:chr18:23615091-23615795:23615887-23618519:-	67	375	117	0.653846153846154	97	61	207	0.276223776223776
chr18	34429535	34432035	chr18	34409069	34811481	+	ENSG00000150477.6	KIAA1328	chr18	34415339	34424171	34424265	34465520	+	ENSG00000150477.6;SE:chr18:34415339-34424171:34424265-34465520:+	28	7	3	0.853658536585366	22	15	0	1
chr18	34429535	34432035	chr18	34409069	34811481	+	ENSG00000150477.6	KIAA1328	chr18	34647508	34664088	34664195	34740163	+	ENSG00000150477.6;SE:chr18:34647508-34664088:34664195-34740163:+	28	13	11	0.650793650793651	13	5	11	0.45
chr18	34435535	34437035	chr18	34409069	34811481	+	ENSG00000150477.6	KIAA1328	chr18	34415339	34424171	34424265	34465520	+	ENSG00000150477.6;SE:chr18:34415339-34424171:34424265-34465520:+	28	7	3	0.853658536585366	22	15	0	1
chr18	34435535	34437035	chr18	34409069	34811481	+	ENSG00000150477.6	KIAA1328	chr18	34647508	34664088	34664195	34740163	+	ENSG00000150477.6;SE:chr18:34647508-34664088:34664195-34740163:+	28	13	11	0.650793650793651	13	5	11	0.45
chr18	34470535	34472035	chr18	34409069	34811481	+	ENSG00000150477.6	KIAA1328	chr18	34415339	34424171	34424265	34465520	+	ENSG00000150477.6;SE:chr18:34415339-34424171:34424265-34465520:+	28	7	3	0.853658536585366	22	15	0	1
chr18	34470535	34472035	chr18	34409069	34811481	+	ENSG00000150477.6	KIAA1328	chr18	34647508	34664088	34664195	34740163	+	ENSG00000150477.6;SE:chr18:34647508-34664088:34664195-34740163:+	28	13	11	0.650793650793651	13	5	11	0.45
chr18	57568680	57570180	chr18	57567180	57571538	+	ENSG00000141682.10	PMAIP1	chr18	57567467	57567660	57567810	57569879	+	ENSG00000141682.10;SE:chr18:57567467-57567660:57567810-57569879:+	17	0	44	0.161904761904762	95	1	1184	0.038961038961039
chr18	59733460	59734960	chr18	59711460	59854289	-	ENSG00000197563.4	PIGN	chr18	59828618	59829486	59829562	59830764	-	ENSG00000197563.4;SE:chr18:59828618-59829486:59829562-59830764:-	14	7	0	1	30	8	9	0.678571428571429
chr18	59837960	59839460	chr18	59711460	59854289	-	ENSG00000197563.4	PIGN	chr18	59828618	59829486	59829562	59830764	-	ENSG00000197563.4;SE:chr18:59828618-59829486:59829562-59830764:-	14	7	0	1	30	8	9	0.678571428571429
chr18	76971394	76973394	chr18	76829394	77138278	+	ENSG00000166377.12	ATP9B	chr18	76967012	76973962	76974038	77013381	+	ENSG00000166377.12;SE:chr18:76967012-76973962:76974038-77013381:+	6	5	10	0.354838709677419	28	59	33	0.568627450980392
chr18	76971394	76973394	chr18	76829394	77138278	+	ENSG00000166377.12	ATP9B	chr18	77134101	77135394	77135426	77137247	+	ENSG00000166377.12;SE:chr18:77134101-77135394:77135426-77137247:+	10	10	84	0.106382978723404	41	42	85	0.328063241106719
chr18	76976894	76978894	chr18	76829394	77138278	+	ENSG00000166377.12	ATP9B	chr18	76967012	76973962	76974038	77013381	+	ENSG00000166377.12;SE:chr18:76967012-76973962:76974038-77013381:+	6	5	10	0.354838709677419	28	59	33	0.568627450980392
chr18	76976894	76978894	chr18	76829394	77138278	+	ENSG00000166377.12	ATP9B	chr18	77134101	77135394	77135426	77137247	+	ENSG00000166377.12;SE:chr18:77134101-77135394:77135426-77137247:+	10	10	84	0.106382978723404	41	42	85	0.328063241106719
chr18	77007394	77009894	chr18	76829394	77138278	+	ENSG00000166377.12	ATP9B	chr18	76967012	76973962	76974038	77013381	+	ENSG00000166377.12;SE:chr18:76967012-76973962:76974038-77013381:+	6	5	10	0.354838709677419	28	59	33	0.568627450980392
chr18	77007394	77009894	chr18	76829394	77138278	+	ENSG00000166377.12	ATP9B	chr18	77134101	77135394	77135426	77137247	+	ENSG00000166377.12;SE:chr18:77134101-77135394:77135426-77137247:+	10	10	84	0.106382978723404	41	42	85	0.328063241106719
chr18	9155258	9157758	chr18	9136758	9285206	+	ENSG00000101745.9	ANKRD12	chr18	9195696	9204474	9204542	9208655	+	ENSG00000101745.9;SE:chr18:9195696-9204474:9204542-9208655:+	1	7	33	0.108108108108108	34	15	41	0.374045801526718
chr18	9179758	9181258	chr18	9136758	9285206	+	ENSG00000101745.9	ANKRD12	chr18	9195696	9204474	9204542	9208655	+	ENSG00000101745.9;SE:chr18:9195696-9204474:9204542-9208655:+	1	7	33	0.108108108108108	34	15	41	0.374045801526718
chr18	9199258	9200758	chr18	9136758	9285206	+	ENSG00000101745.9	ANKRD12	chr18	9195696	9204474	9204542	9208655	+	ENSG00000101745.9;SE:chr18:9195696-9204474:9204542-9208655:+	1	7	33	0.108108108108108	34	15	41	0.374045801526718
chr18	9204258	9205758	chr18	9136758	9285206	+	ENSG00000101745.9	ANKRD12	chr18	9195696	9204474	9204542	9208655	+	ENSG00000101745.9;SE:chr18:9195696-9204474:9204542-9208655:+	1	7	33	0.108108108108108	34	15	41	0.374045801526718
chr18	9236758	9238758	chr18	9136758	9285206	+	ENSG00000101745.9	ANKRD12	chr18	9195696	9204474	9204542	9208655	+	ENSG00000101745.9;SE:chr18:9195696-9204474:9204542-9208655:+	1	7	33	0.108108108108108	34	15	41	0.374045801526718
chr18	9258258	9260258	chr18	9136758	9285206	+	ENSG00000101745.9	ANKRD12	chr18	9195696	9204474	9204542	9208655	+	ENSG00000101745.9;SE:chr18:9195696-9204474:9204542-9208655:+	1	7	33	0.108108108108108	34	15	41	0.374045801526718
chr18	9556789	9558289	chr18	9546789	9614567	-	ENSG00000154845.10	PPP4R1	chr18	9562073	9562920	9563044	9563376	-	ENSG00000154845.10;SE:chr18:9562073-9562920:9563044-9563376:-	173	101	70	0.661835748792271	20	5	30	0.294117647058824
chr18	9574789	9577289	chr18	9546789	9614567	-	ENSG00000154845.10	PPP4R1	chr18	9562073	9562920	9563044	9563376	-	ENSG00000154845.10;SE:chr18:9562073-9562920:9563044-9563376:-	173	101	70	0.661835748792271	20	5	30	0.294117647058824
chr18	9577789	9579789	chr18	9546789	9614567	-	ENSG00000154845.10	PPP4R1	chr18	9562073	9562920	9563044	9563376	-	ENSG00000154845.10;SE:chr18:9562073-9562920:9563044-9563376:-	173	101	70	0.661835748792271	20	5	30	0.294117647058824
chr18	9585789	9587289	chr18	9546789	9614567	-	ENSG00000154845.10	PPP4R1	chr18	9562073	9562920	9563044	9563376	-	ENSG00000154845.10;SE:chr18:9562073-9562920:9563044-9563376:-	173	101	70	0.661835748792271	20	5	30	0.294117647058824
chr18	9598789	9600789	chr18	9546789	9614567	-	ENSG00000154845.10	PPP4R1	chr18	9562073	9562920	9563044	9563376	-	ENSG00000154845.10;SE:chr18:9562073-9562920:9563044-9563376:-	173	101	70	0.661835748792271	20	5	30	0.294117647058824
chr19	1111634	1114134	chr19	1107634	1174282	-	ENSG00000064932.8	SBNO2	chr19	1127764	1128182	1128286	1132089	-	ENSG00000064932.8;SE:chr19:1127764-1128182:1128286-1132089:-	4	0	18	0.1	0	0	65	0
chr19	1164634	1166134	chr19	1107634	1174282	-	ENSG00000064932.8	SBNO2	chr19	1127764	1128182	1128286	1132089	-	ENSG00000064932.8;SE:chr19:1127764-1128182:1128286-1132089:-	4	0	18	0.1	0	0	65	0
chr19	1169134	1170634	chr19	1107634	1174282	-	ENSG00000064932.8	SBNO2	chr19	1127764	1128182	1128286	1132089	-	ENSG00000064932.8;SE:chr19:1127764-1128182:1128286-1132089:-	4	0	18	0.1	0	0	65	0
chr19	1294890	1296390	chr19	1285890	1378430	+	ENSG00000160953.8	MUM1	chr19	1358463	1358587	1358699	1360135	+	ENSG00000160953.8;SE:chr19:1358463-1358587:1358699-1360135:+	99	152	161	0.43804537521815	33	60	101	0.315254237288136
chr19	13912774	13914774	chr19	13906274	13943044	+	ENSG00000132003.4	ZSWIM4	chr19	13923978	13925329	13925679	13928030	+	ENSG00000132003.4;SE:chr19:13923978-13925329:13925679-13928030:+	7	14	0	1	12	6	2	0.818181818181818
chr19	13927774	13930274	chr19	13906274	13943044	+	ENSG00000132003.4	ZSWIM4	chr19	13923978	13925329	13925679	13928030	+	ENSG00000132003.4;SE:chr19:13923978-13925329:13925679-13928030:+	7	14	0	1	12	6	2	0.818181818181818
chr19	13935774	13938274	chr19	13906274	13943044	+	ENSG00000132003.4	ZSWIM4	chr19	13923978	13925329	13925679	13928030	+	ENSG00000132003.4;SE:chr19:13923978-13925329:13925679-13928030:+	7	14	0	1	12	6	2	0.818181818181818
chr19	49310322	49311822	chr19	49298322	49314320	-	ENSG00000105552.8	BCAT2	chr19	49310331	49311013	49311493	49314241	-	ENSG00000105552.8;SE:chr19:49310331-49311013:49311493-49314241:-	28	26	122	0.181208053691275	18	9	368	0.0353866317169069
chr19	4991124	4992624	chr19	4969124	5153606	+	ENSG00000127663.8	KDM4B	chr19	5110829	5119129	5119230	5119664	+	ENSG00000127663.8;SE:chr19:5110829-5119129:5119230-5119664:+	41	37	10	0.795918367346939	57	52	83	0.396363636363636
chr2	10049983	10051483	chr2	9983483	10074537	+	ENSG00000115750.10	TAF1B	chr2	10008558	10015994	10016147	10022835	+	ENSG00000115750.10;SE:chr2:10008558-10015994:10016147-10022835:+	21	10	4	0.794871794871795	17	16	1	0.942857142857143
chr2	109462213	109463713	chr2	109403213	109493034	+	ENSG00000163006.6	CCDC138	chr2	109473426	109489907	109490045	109492544	+	ENSG00000163006.6;SE:chr2:109473426-109489907:109490045-109492544:+	10	5	6	0.555555555555556	22	11	0	1
chr2	120565707	120567207	chr2	120517207	120741394	+	ENSG00000088179.4	PTPN4	chr2	120640199	120643371	120643458	120658294	+	ENSG00000088179.4;SE:chr2:120640199-120643371:120643458-120658294:+	18	4	0	1	20	15	3	0.853658536585366
chr2	120599207	120600707	chr2	120517207	120741394	+	ENSG00000088179.4	PTPN4	chr2	120640199	120643371	120643458	120658294	+	ENSG00000088179.4;SE:chr2:120640199-120643371:120643458-120658294:+	18	4	0	1	20	15	3	0.853658536585366
chr2	120629707	120632207	chr2	120517207	120741394	+	ENSG00000088179.4	PTPN4	chr2	120640199	120643371	120643458	120658294	+	ENSG00000088179.4;SE:chr2:120640199-120643371:120643458-120658294:+	18	4	0	1	20	15	3	0.853658536585366
chr2	120676707	120678207	chr2	120517207	120741394	+	ENSG00000088179.4	PTPN4	chr2	120640199	120643371	120643458	120658294	+	ENSG00000088179.4;SE:chr2:120640199-120643371:120643458-120658294:+	18	4	0	1	20	15	3	0.853658536585366
chr2	201924216	201926716	chr2	201843216	201936394	-	ENSG00000155744.4	FAM126B	chr2	201846594	201852088	201852255	201852985	-	ENSG00000155744.4;SE:chr2:201846594-201852088:201852255-201852985:-	18	22	28	0.416666666666667	2	7	27	0.142857142857143
chr2	20487952	20490452	chr2	20448452	20551995	-	ENSG00000055917.11	PUM2	chr2	20463221	20478344	20478580	20482708	-	ENSG00000055917.11;SE:chr2:20463221-20478344:20478580-20482708:-	85	183	23	0.853503184713376	113	125	56	0.68
chr2	45769819	45771819	chr2	45615819	45839304	-	ENSG00000068784.8	SRBD1	chr2	45647033	45704132	45704214	45715379	-	ENSG00000068784.8;SE:chr2:45647033-45704132:45704214-45715379:-	30	21	6	0.80952380952381	96	64	6	0.930232558139535
chr2	45833819	45835319	chr2	45615819	45839304	-	ENSG00000068784.8	SRBD1	chr2	45647033	45704132	45704214	45715379	-	ENSG00000068784.8;SE:chr2:45647033-45704132:45704214-45715379:-	30	21	6	0.80952380952381	96	64	6	0.930232558139535
chr2	63624018	63626018	chr2	63348518	64054977	-	ENSG00000143951.11	WDPCP	chr2	63720074	63798509	63798760	63815331	-	ENSG00000143951.11;SE:chr2:63720074-63798509:63798760-63815331:-	1	0	23	0.0212765957446809	4	2	21	0.125
chr2	63810018	63811518	chr2	63348518	64054977	-	ENSG00000143951.11	WDPCP	chr2	63720074	63798509	63798760	63815331	-	ENSG00000143951.11;SE:chr2:63720074-63798509:63798760-63815331:-	1	0	23	0.0212765957446809	4	2	21	0.125
chr2	63841018	63843518	chr2	63348518	64054977	-	ENSG00000143951.11	WDPCP	chr2	63720074	63798509	63798760	63815331	-	ENSG00000143951.11;SE:chr2:63720074-63798509:63798760-63815331:-	1	0	23	0.0212765957446809	4	2	21	0.125
chr2	71354314	71355814	chr2	71336814	71357369	-	ENSG00000124370.6	MCEE	chr2	71351673	71356847	71356947	71357310	-	ENSG00000124370.6;SE:chr2:71351673-71356847:71356947-71357310:-	64	2	18	0.647058823529412	27	0	17	0.442622950819672
chr2	71566691	71568191	chr2	71503691	71662199	+	ENSG00000075292.11	ZNF638	chr2	71607695	71607968	71608033	71623271	+	ENSG00000075292.11;SE:chr2:71607695-71607968:71608033-71623271:+	12	1	15	0.302325581395349	1	0	56	0.00884955752212389
chr20	32204381	32205881	chr20	32077881	32237842	+	ENSG00000078699.15	CBFA2T2	chr20	32211102	32211579	32211660	32212570	+	ENSG00000078699.15;SE:chr20:32211102-32211579:32211660-32212570:+	6	5	20	0.215686274509804	1	0	23	0.0212765957446809
chr20	33794660	33797160	chr20	33703160	33865928	-	ENSG00000088298.7	EDEM2	chr20	33719586	33721908	33721958	33722541	-	ENSG00000088298.7;SE:chr20:33719586-33721908:33721958-33722541:-	28	20	32	0.428571428571429	10	12	33	0.25
chr20	33803160	33804660	chr20	33703160	33865928	-	ENSG00000088298.7	EDEM2	chr20	33719586	33721908	33721958	33722541	-	ENSG00000088298.7;SE:chr20:33719586-33721908:33721958-33722541:-	28	20	32	0.428571428571429	10	12	33	0.25
chr21	30300466	30302466	chr21	30300466	30365277	-	ENSG00000198862.7	LTN1	chr21	30339501	30339924	30340295	30341788	-	ENSG00000198862.7;SE:chr21:30339501-30339924:30340295-30341788:-	3	15	45	0.166666666666667	0	0	25	0
chr21	46698343	46699843	chr21	46683843	46707813	-	ENSG00000186866.12	POFUT2	chr21	46685550	46685937	46686142	46687505	-	ENSG00000186866.12;SE:chr21:46685550-46685937:46686142-46687505:-	183	200	84	0.695099818511797	80	49	11	0.854304635761589
chr3	101179049	101181549	chr3	101043049	101232085	-	ENSG00000138468.11	SENP7	chr3	101212812	101219914	101219963	101231935	-	ENSG00000138468.11;SE:chr3:101212812-101219914:101219963-101231935:-	28	25	11	0.706666666666667	22	11	3	0.846153846153846
chr3	101212049	101214049	chr3	101043049	101232085	-	ENSG00000138468.11	SENP7	chr3	101212812	101219914	101219963	101231935	-	ENSG00000138468.11;SE:chr3:101212812-101219914:101219963-101231935:-	28	25	11	0.706666666666667	22	11	3	0.846153846153846
chr3	105561305	105562805	chr3	105374305	105588396	-	ENSG00000114423.13	CBLB	chr3	105397415	105400323	105400454	105400568	-	ENSG00000114423.13;SE:chr3:105397415-105400323:105400454-105400568:-	29	36	8	0.802469135802469	343	196	128	0.677987421383648
chr3	136381648	136383648	chr3	136055077	136471220	-	ENSG00000118007.8	STAG1	chr3	136221621	136237090	136237257	136240055	-	ENSG00000118007.8;SE:chr3:136221621-136237090:136237257-136240055:-	2	1	17	0.0810810810810811	9	8	27	0.23943661971831
chr3	136385648	136387148	chr3	136055077	136471220	-	ENSG00000118007.8	STAG1	chr3	136221621	136237090	136237257	136240055	-	ENSG00000118007.8;SE:chr3:136221621-136237090:136237257-136240055:-	2	1	17	0.0810810810810811	9	8	27	0.23943661971831
chr3	142243577	142245577	chr3	142168077	142297668	-	ENSG00000175054.9	ATR	chr3	142168444	142169308	142169444	142171970	-	ENSG00000175054.9;SE:chr3:142168444-142169308:142169444-142171970:-	43	7	68	0.268817204301075	29	5	242	0.0656370656370656
chr3	158510181	158511681	chr3	158449987	158547508	+	ENSG00000118855.12	MFSD1	chr3	158538115	158539386	158539442	158539773	+	ENSG00000118855.12;SE:chr3:158538115-158539386:158539442-158539773:+	41	58	0	1	28	22	3	0.892857142857143
chr3	158510181	158511681	chr3	158449987	158547508	+	ENSG00000118855.12	MFSD1	chr3	158542025	158542967	158543090	158543804	+	ENSG00000118855.12;SE:chr3:158542025-158542967:158543090-158543804:+	6	3	18	0.2	5	6	71	0.0718954248366013
chr3	169497853	169499853	chr3	169490853	169507504	+	ENSG00000085274.10	MYNN	chr3	169491250	169491819	169491885	169492053	+	ENSG00000085274.10;SE:chr3:169491250-169491819:169491885-169492053:+	77	21	66	0.426086956521739	30	29	18	0.621052631578947
chr3	17354399	17356399	chr3	17199899	18486309	-	ENSG00000131374.9	TBC1D5	chr3	17255862	17275177	17275242	17279655	-	ENSG00000131374.9;SE:chr3:17255862-17275177:17275242-17279655:-	5	13	14	0.391304347826087	6	4	39	0.113636363636364
chr3	17393899	17395399	chr3	17199899	18486309	-	ENSG00000131374.9	TBC1D5	chr3	17255862	17275177	17275242	17279655	-	ENSG00000131374.9;SE:chr3:17255862-17275177:17275242-17279655:-	5	13	14	0.391304347826087	6	4	39	0.113636363636364
chr3	17427399	17429399	chr3	17199899	18486309	-	ENSG00000131374.9	TBC1D5	chr3	17255862	17275177	17275242	17279655	-	ENSG00000131374.9;SE:chr3:17255862-17275177:17275242-17279655:-	5	13	14	0.391304347826087	6	4	39	0.113636363636364
chr3	17460899	17462899	chr3	17199899	18486309	-	ENSG00000131374.9	TBC1D5	chr3	17255862	17275177	17275242	17279655	-	ENSG00000131374.9;SE:chr3:17255862-17275177:17275242-17279655:-	5	13	14	0.391304347826087	6	4	39	0.113636363636364
chr3	17470899	17472899	chr3	17199899	18486309	-	ENSG00000131374.9	TBC1D5	chr3	17255862	17275177	17275242	17279655	-	ENSG00000131374.9;SE:chr3:17255862-17275177:17275242-17279655:-	5	13	14	0.391304347826087	6	4	39	0.113636363636364
chr3	17679899	17681399	chr3	17199899	18486309	-	ENSG00000131374.9	TBC1D5	chr3	17255862	17275177	17275242	17279655	-	ENSG00000131374.9;SE:chr3:17255862-17275177:17275242-17279655:-	5	13	14	0.391304347826087	6	4	39	0.113636363636364
chr3	17733399	17735399	chr3	17199899	18486309	-	ENSG00000131374.9	TBC1D5	chr3	17255862	17275177	17275242	17279655	-	ENSG00000131374.9;SE:chr3:17255862-17275177:17275242-17279655:-	5	13	14	0.391304347826087	6	4	39	0.113636363636364
chr3	17761399	17762899	chr3	17199899	18486309	-	ENSG00000131374.9	TBC1D5	chr3	17255862	17275177	17275242	17279655	-	ENSG00000131374.9;SE:chr3:17255862-17275177:17275242-17279655:-	5	13	14	0.391304347826087	6	4	39	0.113636363636364
chr3	17850399	17852899	chr3	17199899	18486309	-	ENSG00000131374.9	TBC1D5	chr3	17255862	17275177	17275242	17279655	-	ENSG00000131374.9;SE:chr3:17255862-17275177:17275242-17279655:-	5	13	14	0.391304347826087	6	4	39	0.113636363636364
chr3	17864399	17866399	chr3	17199899	18486309	-	ENSG00000131374.9	TBC1D5	chr3	17255862	17275177	17275242	17279655	-	ENSG00000131374.9;SE:chr3:17255862-17275177:17275242-17279655:-	5	13	14	0.391304347826087	6	4	39	0.113636363636364
chr3	17877399	17879399	chr3	17199899	18486309	-	ENSG00000131374.9	TBC1D5	chr3	17255862	17275177	17275242	17279655	-	ENSG00000131374.9;SE:chr3:17255862-17275177:17275242-17279655:-	5	13	14	0.391304347826087	6	4	39	0.113636363636364
chr3	17902399	17904399	chr3	17199899	18486309	-	ENSG00000131374.9	TBC1D5	chr3	17255862	17275177	17275242	17279655	-	ENSG00000131374.9;SE:chr3:17255862-17275177:17275242-17279655:-	5	13	14	0.391304347826087	6	4	39	0.113636363636364
chr3	17986899	17989399	chr3	17199899	18486309	-	ENSG00000131374.9	TBC1D5	chr3	17255862	17275177	17275242	17279655	-	ENSG00000131374.9;SE:chr3:17255862-17275177:17275242-17279655:-	5	13	14	0.391304347826087	6	4	39	0.113636363636364
chr3	18120399	18122899	chr3	17199899	18486309	-	ENSG00000131374.9	TBC1D5	chr3	17255862	17275177	17275242	17279655	-	ENSG00000131374.9;SE:chr3:17255862-17275177:17275242-17279655:-	5	13	14	0.391304347826087	6	4	39	0.113636363636364
chr3	37222323	37223823	chr3	37094117	37225180	-	ENSG00000093167.13	LRRFIP2	chr3	37125297	37132958	37133029	37136283	-	ENSG00000093167.13;SE:chr3:37125297-37132958:37133029-37136283:-	9	16	6	0.675675675675676	9	12	14	0.428571428571429
chr3	37288168	37290168	chr3	37284668	37408242	+	ENSG00000144674.12	GOLGA4	chr3	37396678	37402734	37402796	37407571	+	ENSG00000144674.12;SE:chr3:37396678-37402734:37402796-37407571:+	35	29	102	0.238805970149254	64	23	47	0.480662983425414
chr3	37372668	37374668	chr3	37284668	37408242	+	ENSG00000144674.12	GOLGA4	chr3	37396678	37402734	37402796	37407571	+	ENSG00000144674.12;SE:chr3:37396678-37402734:37402796-37407571:+	35	29	102	0.238805970149254	64	23	47	0.480662983425414
chr3	4554032	4557032	chr3	4535032	4889524	+	ENSG00000150995.12	ITPR1	chr3	4693902	4695526	4695570	4699808	+	ENSG00000150995.12;SE:chr3:4693902-4695526:4695570-4699808:+	68	46	27	0.678571428571429	448	288	49	0.882494004796163
chr3	4561532	4563532	chr3	4535032	4889524	+	ENSG00000150995.12	ITPR1	chr3	4693902	4695526	4695570	4699808	+	ENSG00000150995.12;SE:chr3:4693902-4695526:4695570-4699808:+	68	46	27	0.678571428571429	448	288	49	0.882494004796163
chr3	4564532	4567032	chr3	4535032	4889524	+	ENSG00000150995.12	ITPR1	chr3	4693902	4695526	4695570	4699808	+	ENSG00000150995.12;SE:chr3:4693902-4695526:4695570-4699808:+	68	46	27	0.678571428571429	448	288	49	0.882494004796163
chr3	4580532	4583032	chr3	4535032	4889524	+	ENSG00000150995.12	ITPR1	chr3	4693902	4695526	4695570	4699808	+	ENSG00000150995.12;SE:chr3:4693902-4695526:4695570-4699808:+	68	46	27	0.678571428571429	448	288	49	0.882494004796163
chr3	4606532	4608032	chr3	4535032	4889524	+	ENSG00000150995.12	ITPR1	chr3	4693902	4695526	4695570	4699808	+	ENSG00000150995.12;SE:chr3:4693902-4695526:4695570-4699808:+	68	46	27	0.678571428571429	448	288	49	0.882494004796163
chr3	4716532	4718032	chr3	4535032	4889524	+	ENSG00000150995.12	ITPR1	chr3	4693902	4695526	4695570	4699808	+	ENSG00000150995.12;SE:chr3:4693902-4695526:4695570-4699808:+	68	46	27	0.678571428571429	448	288	49	0.882494004796163
chr3	4728032	4729532	chr3	4535032	4889524	+	ENSG00000150995.12	ITPR1	chr3	4693902	4695526	4695570	4699808	+	ENSG00000150995.12;SE:chr3:4693902-4695526:4695570-4699808:+	68	46	27	0.678571428571429	448	288	49	0.882494004796163
chr3	4762532	4764532	chr3	4535032	4889524	+	ENSG00000150995.12	ITPR1	chr3	4693902	4695526	4695570	4699808	+	ENSG00000150995.12;SE:chr3:4693902-4695526:4695570-4699808:+	68	46	27	0.678571428571429	448	288	49	0.882494004796163
chr3	4801032	4802532	chr3	4535032	4889524	+	ENSG00000150995.12	ITPR1	chr3	4693902	4695526	4695570	4699808	+	ENSG00000150995.12;SE:chr3:4693902-4695526:4695570-4699808:+	68	46	27	0.678571428571429	448	288	49	0.882494004796163
chr3	4811032	4812532	chr3	4535032	4889524	+	ENSG00000150995.12	ITPR1	chr3	4693902	4695526	4695570	4699808	+	ENSG00000150995.12;SE:chr3:4693902-4695526:4695570-4699808:+	68	46	27	0.678571428571429	448	288	49	0.882494004796163
chr3	99981344	99982844	chr3	99979844	100044095	+	ENSG00000036054.8	TBC1D23	chr3	100029386	100030677	100030721	100034943	+	ENSG00000036054.8;SE:chr3:100029386-100030677:100030721-100034943:+	68	63	2	0.97037037037037	8	9	12	0.414634146341463
chr3	99983344	99984844	chr3	99979844	100044095	+	ENSG00000036054.8	TBC1D23	chr3	100029386	100030677	100030721	100034943	+	ENSG00000036054.8;SE:chr3:100029386-100030677:100030721-100034943:+	68	63	2	0.97037037037037	8	9	12	0.414634146341463
chr3	99992344	99993844	chr3	99979844	100044095	+	ENSG00000036054.8	TBC1D23	chr3	100029386	100030677	100030721	100034943	+	ENSG00000036054.8;SE:chr3:100029386-100030677:100030721-100034943:+	68	63	2	0.97037037037037	8	9	12	0.414634146341463
chr3	99994344	99996844	chr3	99979844	100044095	+	ENSG00000036054.8	TBC1D23	chr3	100029386	100030677	100030721	100034943	+	ENSG00000036054.8;SE:chr3:100029386-100030677:100030721-100034943:+	68	63	2	0.97037037037037	8	9	12	0.414634146341463
chr4	123204988	123207488	chr4	123073488	123283913	+	ENSG00000138688.9	KIAA1109	chr4	123246475	123247010	123247072	123249259	+	ENSG00000138688.9;SE:chr4:123246475-123247010:123247072-123249259:+	6	36	5	0.807692307692308	4	9	23	0.220338983050847
chr4	128888460	128889960	chr4	128886435	128960866	+	ENSG00000164074.8	C4orf29	chr4	128886761	128887109	128887211	128904094	+	ENSG00000164074.8;SE:chr4:128886761-128887109:128887211-128904094:+	6	2	74	0.0512820512820513	6	6	25	0.193548387096774
chr4	144272915	144274915	chr4	144257915	144395721	+	ENSG00000109458.4	GAB1	chr4	144361535	144378833	144378922	144380538	+	ENSG00000109458.4;SE:chr4:144361535-144378833:144378922-144380538:+	16	15	17	0.476923076923077	1	4	26	0.087719298245614
chr4	144287415	144288915	chr4	144257915	144395721	+	ENSG00000109458.4	GAB1	chr4	144361535	144378833	144378922	144380538	+	ENSG00000109458.4;SE:chr4:144361535-144378833:144378922-144380538:+	16	15	17	0.476923076923077	1	4	26	0.087719298245614
chr4	144327915	144329915	chr4	144257915	144395721	+	ENSG00000109458.4	GAB1	chr4	144361535	144378833	144378922	144380538	+	ENSG00000109458.4;SE:chr4:144361535-144378833:144378922-144380538:+	16	15	17	0.476923076923077	1	4	26	0.087719298245614
chr4	166242256	166244256	chr4	166128770	166244308	+	ENSG00000109466.9	KLHL2	chr4	166239121	166242464	166242527	166243184	+	ENSG00000109466.9;SE:chr4:166239121-166242464:166242527-166243184:+	5	8	7	0.481481481481481	23	37	50	0.375
chr4	6584402	6585902	chr4	6576902	6625089	+	ENSG00000013288.4	MAN2B2	chr4	6611025	6611124	6611301	6611525	+	ENSG00000013288.4;SE:chr4:6611025-6611124:6611301-6611525:+	5	4	50	0.0825688073394495	21	42	91	0.257142857142857
chr4	6596902	6599402	chr4	6576902	6625089	+	ENSG00000013288.4	MAN2B2	chr4	6611025	6611124	6611301	6611525	+	ENSG00000013288.4;SE:chr4:6611025-6611124:6611301-6611525:+	5	4	50	0.0825688073394495	21	42	91	0.257142857142857
chr4	74055093	74056593	chr4	73939093	74124515	-	ENSG00000132466.11	ANKRD17	chr4	74000982	74005248	74006000	74007458	-	ENSG00000132466.11;SE:chr4:74000982-74005248:74006000-74007458:-	317	148	394	0.371109337589785	110	63	79	0.522658610271903
chr4	74085593	74087593	chr4	73939093	74124515	-	ENSG00000132466.11	ANKRD17	chr4	74000982	74005248	74006000	74007458	-	ENSG00000132466.11;SE:chr4:74000982-74005248:74006000-74007458:-	317	148	394	0.371109337589785	110	63	79	0.522658610271903
chr4	74104093	74106093	chr4	73939093	74124515	-	ENSG00000132466.11	ANKRD17	chr4	74000982	74005248	74006000	74007458	-	ENSG00000132466.11;SE:chr4:74000982-74005248:74006000-74007458:-	317	148	394	0.371109337589785	110	63	79	0.522658610271903
chr5	118396467	118397967	chr5	118373467	118584833	+	ENSG00000172869.10	DMXL1	chr5	118539131	118542529	118542591	118552596	+	ENSG00000172869.10;SE:chr5:118539131-118542529:118542591-118552596:+	3	11	19	0.269230769230769	5	6	27	0.169230769230769
chr5	118513967	118515467	chr5	118373467	118584833	+	ENSG00000172869.10	DMXL1	chr5	118539131	118542529	118542591	118552596	+	ENSG00000172869.10;SE:chr5:118539131-118542529:118542591-118552596:+	3	11	19	0.269230769230769	5	6	27	0.169230769230769
chr5	118525467	118527467	chr5	118373467	118584833	+	ENSG00000172869.10	DMXL1	chr5	118539131	118542529	118542591	118552596	+	ENSG00000172869.10;SE:chr5:118539131-118542529:118542591-118552596:+	3	11	19	0.269230769230769	5	6	27	0.169230769230769
chr5	118563467	118564967	chr5	118373467	118584833	+	ENSG00000172869.10	DMXL1	chr5	118539131	118542529	118542591	118552596	+	ENSG00000172869.10;SE:chr5:118539131-118542529:118542591-118552596:+	3	11	19	0.269230769230769	5	6	27	0.169230769230769
chr5	130899114	130901114	chr5	130759614	130970929	-	ENSG00000158987.13	RAPGEF6	chr5	130775408	130775839	130775921	130778042	-	ENSG00000158987.13;SE:chr5:130775408-130775839:130775921-130778042:-	2	7	42	0.0967741935483871	0	9	15	0.230769230769231
chr5	130899114	130901114	chr5	130761584	131132756	-	ENSG00000217128.5	FNIP1	chr5	131044965	131046271	131046354	131052258	-	ENSG00000217128.5;SE:chr5:131044965-131046271:131046354-131052258:-	48	23	70	0.336492890995261	14	7	13	0.446808510638298
chr5	130942114	130944614	chr5	130759614	130970929	-	ENSG00000158987.13	RAPGEF6	chr5	130775408	130775839	130775921	130778042	-	ENSG00000158987.13;SE:chr5:130775408-130775839:130775921-130778042:-	2	7	42	0.0967741935483871	0	9	15	0.230769230769231
chr5	130942114	130944614	chr5	130761584	131132756	-	ENSG00000217128.5	FNIP1	chr5	131044965	131046271	131046354	131052258	-	ENSG00000217128.5;SE:chr5:131044965-131046271:131046354-131052258:-	48	23	70	0.336492890995261	14	7	13	0.446808510638298
chr5	130951614	130953114	chr5	130759614	130970929	-	ENSG00000158987.13	RAPGEF6	chr5	130775408	130775839	130775921	130778042	-	ENSG00000158987.13;SE:chr5:130775408-130775839:130775921-130778042:-	2	7	42	0.0967741935483871	0	9	15	0.230769230769231
chr5	130951614	130953114	chr5	130761584	131132756	-	ENSG00000217128.5	FNIP1	chr5	131044965	131046271	131046354	131052258	-	ENSG00000217128.5;SE:chr5:131044965-131046271:131046354-131052258:-	48	23	70	0.336492890995261	14	7	13	0.446808510638298
chr5	130972614	130974114	chr5	130761584	131132756	-	ENSG00000217128.5	FNIP1	chr5	131044965	131046271	131046354	131052258	-	ENSG00000217128.5;SE:chr5:131044965-131046271:131046354-131052258:-	48	23	70	0.336492890995261	14	7	13	0.446808510638298
chr5	131095614	131098114	chr5	130761584	131132756	-	ENSG00000217128.5	FNIP1	chr5	131044965	131046271	131046354	131052258	-	ENSG00000217128.5;SE:chr5:131044965-131046271:131046354-131052258:-	48	23	70	0.336492890995261	14	7	13	0.446808510638298
chr5	137295157	137297157	chr5	137273649	137387650	-	ENSG00000031003.6	FAM13B	chr5	137281686	137281917	137282000	137284644	-	ENSG00000031003.6;SE:chr5:137281686-137281917:137282000-137284644:-	23	7	1	0.9375	25	6	7	0.688888888888889
chr5	139803399	139804899	chr5	139781399	140099052	+	ENSG00000131503.14	ANKHD1	chr5	139844361	139851824	139851880	139862165	+	ENSG00000131503.14;SE:chr5:139844361-139851824:139851880-139862165:+	105	42	91	0.446808510638298	89	33	39	0.61
chr5	139954899	139957399	chr5	139781399	140099052	+	ENSG00000131503.14	ANKHD1	chr5	139844361	139851824	139851880	139862165	+	ENSG00000131503.14;SE:chr5:139844361-139851824:139851880-139862165:+	105	42	91	0.446808510638298	89	33	39	0.61
chr5	139989899	139991899	chr5	139781399	140099052	+	ENSG00000131503.14	ANKHD1	chr5	139844361	139851824	139851880	139862165	+	ENSG00000131503.14;SE:chr5:139844361-139851824:139851880-139862165:+	105	42	91	0.446808510638298	89	33	39	0.61
chr5	140005399	140006899	chr5	139781399	140099052	+	ENSG00000131503.14	ANKHD1	chr5	139844361	139851824	139851880	139862165	+	ENSG00000131503.14;SE:chr5:139844361-139851824:139851880-139862165:+	105	42	91	0.446808510638298	89	33	39	0.61
chr5	140057899	140060399	chr5	139781399	140099052	+	ENSG00000131503.14	ANKHD1	chr5	139844361	139851824	139851880	139862165	+	ENSG00000131503.14;SE:chr5:139844361-139851824:139851880-139862165:+	105	42	91	0.446808510638298	89	33	39	0.61
chr5	140090899	140092399	chr5	139781399	140099052	+	ENSG00000131503.14	ANKHD1	chr5	139844361	139851824	139851880	139862165	+	ENSG00000131503.14;SE:chr5:139844361-139851824:139851880-139862165:+	105	42	91	0.446808510638298	89	33	39	0.61
chr5	140093899	140095899	chr5	139781399	140099052	+	ENSG00000131503.14	ANKHD1	chr5	139844361	139851824	139851880	139862165	+	ENSG00000131503.14;SE:chr5:139844361-139851824:139851880-139862165:+	105	42	91	0.446808510638298	89	33	39	0.61
chr5	150480273	150481773	chr5	150480273	150537443	-	ENSG00000197043.7	ANXA6	chr5	150489407	150490188	150490205	150496688	-	ENSG00000197043.7;SE:chr5:150489407-150490188:150490205-150496688:-	19	17	0	1	884	960	130	0.876425855513308
chr6	117856463	117858463	chr6	117774980	117891021	+	ENSG00000164465.13	DCBLD1	chr6	117842739	117846525	117846597	117853423	+	ENSG00000164465.13;SE:chr6:117842739-117846525:117846597-117853423:+	20	11	1	0.939393939393939	14	13	4	0.771428571428571
chr6	117885463	117887463	chr6	117774980	117891021	+	ENSG00000164465.13	DCBLD1	chr6	117842739	117846525	117846597	117853423	+	ENSG00000164465.13;SE:chr6:117842739-117846525:117846597-117853423:+	20	11	1	0.939393939393939	14	13	4	0.771428571428571
chr6	13603326	13605826	chr6	13574826	13612524	+	ENSG00000124523.9	SIRT5	chr6	13584457	13588563	13588696	13591901	+	ENSG00000124523.9;SE:chr6:13584457-13588563:13588696-13591901:+	63	103	24	0.775700934579439	41	72	4	0.933884297520661
chr6	155588959	155590459	chr6	155578643	155635627	-	ENSG00000029639.6	TFB1M	chr6	155632473	155634272	155634378	155635430	-	ENSG00000029639.6;SE:chr6:155632473-155634272:155634378-155635430:-	6	34	54	0.27027027027027	2	21	103	0.100436681222707
chr6	157159563	157161563	chr6	157099063	157530401	+	ENSG00000049618.14	ARID1B	chr6	157495251	157495981	157496139	157502103	+	ENSG00000049618.14;SE:chr6:157495251-157495981:157496139-157502103:+	156	70	21	0.843283582089552	76	30	42	0.557894736842105
chr6	157208063	157210563	chr6	157099063	157530401	+	ENSG00000049618.14	ARID1B	chr6	157495251	157495981	157496139	157502103	+	ENSG00000049618.14;SE:chr6:157495251-157495981:157496139-157502103:+	156	70	21	0.843283582089552	76	30	42	0.557894736842105
chr6	157226063	157227563	chr6	157099063	157530401	+	ENSG00000049618.14	ARID1B	chr6	157495251	157495981	157496139	157502103	+	ENSG00000049618.14;SE:chr6:157495251-157495981:157496139-157502103:+	156	70	21	0.843283582089552	76	30	42	0.557894736842105
chr6	157261563	157263063	chr6	157099063	157530401	+	ENSG00000049618.14	ARID1B	chr6	157495251	157495981	157496139	157502103	+	ENSG00000049618.14;SE:chr6:157495251-157495981:157496139-157502103:+	156	70	21	0.843283582089552	76	30	42	0.557894736842105
chr6	157312563	157315063	chr6	157099063	157530401	+	ENSG00000049618.14	ARID1B	chr6	157495251	157495981	157496139	157502103	+	ENSG00000049618.14;SE:chr6:157495251-157495981:157496139-157502103:+	156	70	21	0.843283582089552	76	30	42	0.557894736842105
chr6	157381563	157384063	chr6	157099063	157530401	+	ENSG00000049618.14	ARID1B	chr6	157495251	157495981	157496139	157502103	+	ENSG00000049618.14;SE:chr6:157495251-157495981:157496139-157502103:+	156	70	21	0.843283582089552	76	30	42	0.557894736842105
chr6	157401063	157402563	chr6	157099063	157530401	+	ENSG00000049618.14	ARID1B	chr6	157495251	157495981	157496139	157502103	+	ENSG00000049618.14;SE:chr6:157495251-157495981:157496139-157502103:+	156	70	21	0.843283582089552	76	30	42	0.557894736842105
chr6	157454563	157456563	chr6	157099063	157530401	+	ENSG00000049618.14	ARID1B	chr6	157495251	157495981	157496139	157502103	+	ENSG00000049618.14;SE:chr6:157495251-157495981:157496139-157502103:+	156	70	21	0.843283582089552	76	30	42	0.557894736842105
chr6	157476063	157477563	chr6	157099063	157530401	+	ENSG00000049618.14	ARID1B	chr6	157495251	157495981	157496139	157502103	+	ENSG00000049618.14;SE:chr6:157495251-157495981:157496139-157502103:+	156	70	21	0.843283582089552	76	30	42	0.557894736842105
chr6	157504063	157506563	chr6	157099063	157530401	+	ENSG00000049618.14	ARID1B	chr6	157495251	157495981	157496139	157502103	+	ENSG00000049618.14;SE:chr6:157495251-157495981:157496139-157502103:+	156	70	21	0.843283582089552	76	30	42	0.557894736842105
chr6	157528063	157530063	chr6	157099063	157530401	+	ENSG00000049618.14	ARID1B	chr6	157495251	157495981	157496139	157502103	+	ENSG00000049618.14;SE:chr6:157495251-157495981:157496139-157502103:+	156	70	21	0.843283582089552	76	30	42	0.557894736842105
chr6	161436846	161438346	chr6	161412759	161551917	+	ENSG00000085511.14	MAP3K4	chr6	161529891	161529983	161530073	161530787	+	ENSG00000085511.14;SE:chr6:161529891-161529983:161530073-161530787:+	7	36	71	0.232432432432432	20	18	34	0.358490566037736
chr6	161473346	161474846	chr6	161412759	161551917	+	ENSG00000085511.14	MAP3K4	chr6	161529891	161529983	161530073	161530787	+	ENSG00000085511.14;SE:chr6:161529891-161529983:161530073-161530787:+	7	36	71	0.232432432432432	20	18	34	0.358490566037736
chr6	161487346	161489346	chr6	161412759	161551917	+	ENSG00000085511.14	MAP3K4	chr6	161529891	161529983	161530073	161530787	+	ENSG00000085511.14;SE:chr6:161529891-161529983:161530073-161530787:+	7	36	71	0.232432432432432	20	18	34	0.358490566037736
chr6	168288602	168290102	chr6	168227602	168372703	+	ENSG00000130396.15	MLLT4	chr6	168312169	168314083	168314103	168314848	+	ENSG00000130396.15;SE:chr6:168312169-168314083:168314103-168314848:+	151	193	63	0.731914893617021	8	21	95	0.132420091324201
chr6	86285714	86287714	chr6	86215214	86303874	-	ENSG00000135317.7	SNX14	chr6	86246642	86248556	86248582	86251703	-	ENSG00000135317.7;SE:chr6:86246642-86248556:86248582-86251703:-	2	3	64	0.037593984962406	25	26	93	0.215189873417722
chr6	91239292	91241792	chr6	91223292	91296786	-	ENSG00000135341.12	MAP3K7	chr6	91246120	91254271	91254351	91256977	-	ENSG00000135341.12;SE:chr6:91246120-91254271:91254351-91256977:-	150	73	339	0.247502774694784	126	64	126	0.429864253393665
chr6	91270292	91271792	chr6	91223292	91296786	-	ENSG00000135341.12	MAP3K7	chr6	91246120	91254271	91254351	91256977	-	ENSG00000135341.12;SE:chr6:91246120-91254271:91254351-91256977:-	150	73	339	0.247502774694784	126	64	126	0.429864253393665
chr7	104695126	104696626	chr7	104654626	104754808	+	ENSG00000005483.13	MLL5	chr7	104704027	104704475	104704563	104707174	+	ENSG00000005483.13;SE:chr7:104704027-104704475:104704563-104707174:+	19	3	61	0.152777777777778	6	2	75	0.0506329113924051
chr7	104726126	104728126	chr7	104654626	104754808	+	ENSG00000005483.13	MLL5	chr7	104704027	104704475	104704563	104707174	+	ENSG00000005483.13;SE:chr7:104704027-104704475:104704563-104707174:+	19	3	61	0.152777777777778	6	2	75	0.0506329113924051
chr7	104731126	104732626	chr7	104654626	104754808	+	ENSG00000005483.13	MLL5	chr7	104704027	104704475	104704563	104707174	+	ENSG00000005483.13;SE:chr7:104704027-104704475:104704563-104707174:+	19	3	61	0.152777777777778	6	2	75	0.0506329113924051
chr7	104745626	104747126	chr7	104654626	104754808	+	ENSG00000005483.13	MLL5	chr7	104704027	104704475	104704563	104707174	+	ENSG00000005483.13;SE:chr7:104704027-104704475:104704563-104707174:+	19	3	61	0.152777777777778	6	2	75	0.0506329113924051
chr7	120602803	120605303	chr7	120590803	120617270	+	ENSG00000071243.11	ING3	chr7	120595678	120604796	120604892	120606680	+	ENSG00000071243.11;SE:chr7:120595678-120604796:120604892-120606680:+	11	18	23	0.386666666666667	27	22	7	0.777777777777778
chr7	120608803	120610303	chr7	120590803	120617270	+	ENSG00000071243.11	ING3	chr7	120595678	120604796	120604892	120606680	+	ENSG00000071243.11;SE:chr7:120595678-120604796:120604892-120606680:+	11	18	23	0.386666666666667	27	22	7	0.777777777777778
chr7	140450443	140451943	chr7	140424943	140624564	-	ENSG00000157764.7	BRAF	chr7	140507862	140508037	140508116	140508692	-	ENSG00000157764.7;SE:chr7:140507862-140508037:140508116-140508692:-	9	8	34	0.2	2	3	48	0.0495049504950495
chr7	140471943	140474443	chr7	140424943	140624564	-	ENSG00000157764.7	BRAF	chr7	140507862	140508037	140508116	140508692	-	ENSG00000157764.7;SE:chr7:140507862-140508037:140508116-140508692:-	9	8	34	0.2	2	3	48	0.0495049504950495
chr7	140488943	140490443	chr7	140424943	140624564	-	ENSG00000157764.7	BRAF	chr7	140507862	140508037	140508116	140508692	-	ENSG00000157764.7;SE:chr7:140507862-140508037:140508116-140508692:-	9	8	34	0.2	2	3	48	0.0495049504950495
chr7	140491443	140492943	chr7	140424943	140624564	-	ENSG00000157764.7	BRAF	chr7	140507862	140508037	140508116	140508692	-	ENSG00000157764.7;SE:chr7:140507862-140508037:140508116-140508692:-	9	8	34	0.2	2	3	48	0.0495049504950495
chr7	140506443	140507943	chr7	140424943	140624564	-	ENSG00000157764.7	BRAF	chr7	140507862	140508037	140508116	140508692	-	ENSG00000157764.7;SE:chr7:140507862-140508037:140508116-140508692:-	9	8	34	0.2	2	3	48	0.0495049504950495
chr7	140516443	140518943	chr7	140424943	140624564	-	ENSG00000157764.7	BRAF	chr7	140507862	140508037	140508116	140508692	-	ENSG00000157764.7;SE:chr7:140507862-140508037:140508116-140508692:-	9	8	34	0.2	2	3	48	0.0495049504950495
chr7	140527943	140529443	chr7	140424943	140624564	-	ENSG00000157764.7	BRAF	chr7	140507862	140508037	140508116	140508692	-	ENSG00000157764.7;SE:chr7:140507862-140508037:140508116-140508692:-	9	8	34	0.2	2	3	48	0.0495049504950495
chr7	140547443	140548943	chr7	140424943	140624564	-	ENSG00000157764.7	BRAF	chr7	140507862	140508037	140508116	140508692	-	ENSG00000157764.7;SE:chr7:140507862-140508037:140508116-140508692:-	9	8	34	0.2	2	3	48	0.0495049504950495
chr7	140554943	140556443	chr7	140424943	140624564	-	ENSG00000157764.7	BRAF	chr7	140507862	140508037	140508116	140508692	-	ENSG00000157764.7;SE:chr7:140507862-140508037:140508116-140508692:-	9	8	34	0.2	2	3	48	0.0495049504950495
chr7	140560943	140562943	chr7	140424943	140624564	-	ENSG00000157764.7	BRAF	chr7	140507862	140508037	140508116	140508692	-	ENSG00000157764.7;SE:chr7:140507862-140508037:140508116-140508692:-	9	8	34	0.2	2	3	48	0.0495049504950495
chr7	148399006	148401506	chr7	148395006	148498201	+	ENSG00000055130.9	CUL1	chr7	148494951	148495029	148495111	148495664	+	ENSG00000055130.9;SE:chr7:148494951-148495029:148495111-148495664:+	32	25	4	0.876923076923077	84	95	0	1
chr7	148413006	148415006	chr7	148395006	148498201	+	ENSG00000055130.9	CUL1	chr7	148494951	148495029	148495111	148495664	+	ENSG00000055130.9;SE:chr7:148494951-148495029:148495111-148495664:+	32	25	4	0.876923076923077	84	95	0	1
chr7	148417506	148419506	chr7	148395006	148498201	+	ENSG00000055130.9	CUL1	chr7	148494951	148495029	148495111	148495664	+	ENSG00000055130.9;SE:chr7:148494951-148495029:148495111-148495664:+	32	25	4	0.876923076923077	84	95	0	1
chr7	148435006	148437506	chr7	148395006	148498201	+	ENSG00000055130.9	CUL1	chr7	148494951	148495029	148495111	148495664	+	ENSG00000055130.9;SE:chr7:148494951-148495029:148495111-148495664:+	32	25	4	0.876923076923077	84	95	0	1
chr7	148464006	148465506	chr7	148395006	148498201	+	ENSG00000055130.9	CUL1	chr7	148494951	148495029	148495111	148495664	+	ENSG00000055130.9;SE:chr7:148494951-148495029:148495111-148495664:+	32	25	4	0.876923076923077	84	95	0	1
chr7	148486006	148488506	chr7	148395006	148498201	+	ENSG00000055130.9	CUL1	chr7	148494951	148495029	148495111	148495664	+	ENSG00000055130.9;SE:chr7:148494951-148495029:148495111-148495664:+	32	25	4	0.876923076923077	84	95	0	1
chr7	148490506	148492006	chr7	148395006	148498201	+	ENSG00000055130.9	CUL1	chr7	148494951	148495029	148495111	148495664	+	ENSG00000055130.9;SE:chr7:148494951-148495029:148495111-148495664:+	32	25	4	0.876923076923077	84	95	0	1
chr7	155094986	155096486	chr7	155089486	155101945	+	ENSG00000186480.8	INSIG1	chr7	155094556	155095535	155095605	155099951	+	ENSG00000186480.8;SE:chr7:155094556-155095535:155095605-155099951:+	211	105	317	0.332631578947368	35	16	107	0.192452830188679
chr7	158469503	158471003	chr7	158424003	158497520	-	ENSG00000146918.13	NCAPG2	chr7	158439255	158443524	158443664	158444985	-	ENSG00000146918.13;SE:chr7:158439255-158443524:158443664-158444985:-	388	474	21	0.95353982300885	129	87	22	0.830769230769231
chr7	158471503	158473503	chr7	158424003	158497520	-	ENSG00000146918.13	NCAPG2	chr7	158439255	158443524	158443664	158444985	-	ENSG00000146918.13;SE:chr7:158439255-158443524:158443664-158444985:-	388	474	21	0.95353982300885	129	87	22	0.830769230769231
chr7	158526686	158528186	chr7	158523686	158622944	-	ENSG00000117868.9	ESYT2	chr7	158542414	158545472	158545534	158552177	-	ENSG00000117868.9;SE:chr7:158542414-158545472:158545534-158552177:-	20	41	319	0.0872675250357654	51	106	97	0.447293447293447
chr7	158539186	158541686	chr7	158523686	158622944	-	ENSG00000117868.9	ESYT2	chr7	158542414	158545472	158545534	158552177	-	ENSG00000117868.9;SE:chr7:158542414-158545472:158545534-158552177:-	20	41	319	0.0872675250357654	51	106	97	0.447293447293447
chr7	158560186	158562186	chr7	158523686	158622944	-	ENSG00000117868.9	ESYT2	chr7	158542414	158545472	158545534	158552177	-	ENSG00000117868.9;SE:chr7:158542414-158545472:158545534-158552177:-	20	41	319	0.0872675250357654	51	106	97	0.447293447293447
chr7	158578686	158580686	chr7	158523686	158622944	-	ENSG00000117868.9	ESYT2	chr7	158542414	158545472	158545534	158552177	-	ENSG00000117868.9;SE:chr7:158542414-158545472:158545534-158552177:-	20	41	319	0.0872675250357654	51	106	97	0.447293447293447
chr7	158581686	158583686	chr7	158523686	158622944	-	ENSG00000117868.9	ESYT2	chr7	158542414	158545472	158545534	158552177	-	ENSG00000117868.9;SE:chr7:158542414-158545472:158545534-158552177:-	20	41	319	0.0872675250357654	51	106	97	0.447293447293447
chr7	24865158	24866658	chr7	24836158	25021253	-	ENSG00000070882.8	OSBPL3	chr7	24882032	24888688	24888795	24892123	-	ENSG00000070882.8;SE:chr7:24882032-24888688:24888795-24892123:-	127	138	37	0.781710914454277	153	137	19	0.884146341463415
chr7	24868158	24870158	chr7	24836158	25021253	-	ENSG00000070882.8	OSBPL3	chr7	24882032	24888688	24888795	24892123	-	ENSG00000070882.8;SE:chr7:24882032-24888688:24888795-24892123:-	127	138	37	0.781710914454277	153	137	19	0.884146341463415
chr7	38885063	38887563	chr7	38762563	38971994	-	ENSG00000006715.11	VPS41	chr7	38766588	38767941	38768034	38768142	-	ENSG00000006715.11;SE:chr7:38766588-38767941:38768034-38768142:-	179	165	250	0.407582938388626	64	41	284	0.156017830609212
chr7	66229868	66231368	chr7	66205720	66276423	+	ENSG00000154710.9	RABGEF1	chr7	66260579	66261763	66261879	66262361	+	ENSG00000154710.9;SE:chr7:66260579-66261763:66261879-66262361:+	5	4	22	0.169811320754717	0	2	36	0.027027027027027
chr7	91605681	91607181	chr7	91570181	91739987	+	ENSG00000127914.11	AKAP9	chr7	91609647	91621472	91621525	91622199	+	ENSG00000127914.11;SE:chr7:91609647-91621472:91621525-91622199:+	31	22	0	1	17	19	18	0.5
chr7	91658181	91659681	chr7	91570181	91739987	+	ENSG00000127914.11	AKAP9	chr7	91609647	91621472	91621525	91622199	+	ENSG00000127914.11;SE:chr7:91609647-91621472:91621525-91622199:+	31	22	0	1	17	19	18	0.5
chr7	91673181	91674681	chr7	91570181	91739987	+	ENSG00000127914.11	AKAP9	chr7	91609647	91621472	91621525	91622199	+	ENSG00000127914.11;SE:chr7:91609647-91621472:91621525-91622199:+	31	22	0	1	17	19	18	0.5
chr7	91700681	91702681	chr7	91570181	91739987	+	ENSG00000127914.11	AKAP9	chr7	91609647	91621472	91621525	91622199	+	ENSG00000127914.11;SE:chr7:91609647-91621472:91621525-91622199:+	31	22	0	1	17	19	18	0.5
chr7	91912548	91914048	chr7	91875548	92030698	+	ENSG00000001629.5	ANKIB1	chr7	91974380	91977261	91977330	91980264	+	ENSG00000001629.5;SE:chr7:91974380-91977261:91977330-91980264:+	4	11	8	0.483870967741935	1	7	50	0.0740740740740741
chr7	91961548	91964048	chr7	91875548	92030698	+	ENSG00000001629.5	ANKIB1	chr7	91974380	91977261	91977330	91980264	+	ENSG00000001629.5;SE:chr7:91974380-91977261:91977330-91980264:+	4	11	8	0.483870967741935	1	7	50	0.0740740740740741
chr7	95893032	95894532	chr7	95749532	95951459	-	ENSG00000004864.8	SLC25A13	chr7	95838289	95864114	95864229	95906508	-	ENSG00000004864.8;SE:chr7:95838289-95864114:95864229-95906508:-	24	40	6	0.842105263157895	23	27	11	0.694444444444444
chr7	99128107	99129607	chr7	99101607	99132323	+	ENSG00000196652.6	ZKSCAN5	chr7	99117532	99117792	99117927	99123436	+	ENSG00000196652.6;SE:chr7:99117532-99117792:99117927-99123436:+	6	13	14	0.404255319148936	20	12	7	0.695652173913043
chr8	105541459	105543959	chr8	105501459	105601417	-	ENSG00000147650.6	LRP12	chr8	105521302	105544135	105544191	105601047	-	ENSG00000147650.6;SE:chr8:105521302-105544135:105544191-105601047:-	43	43	50	0.462365591397849	15	11	3	0.8125
chr8	105557959	105559459	chr8	105501459	105601417	-	ENSG00000147650.6	LRP12	chr8	105521302	105544135	105544191	105601047	-	ENSG00000147650.6;SE:chr8:105521302-105544135:105544191-105601047:-	43	43	50	0.462365591397849	15	11	3	0.8125
chr8	105595959	105597459	chr8	105501459	105601417	-	ENSG00000147650.6	LRP12	chr8	105521302	105544135	105544191	105601047	-	ENSG00000147650.6;SE:chr8:105521302-105544135:105544191-105601047:-	43	43	50	0.462365591397849	15	11	3	0.8125
chr8	141329586	141331586	chr8	140742586	141468678	-	ENSG00000167632.10	TRAPPC9	chr8	141415797	141436714	141436740	141445211	-	ENSG00000167632.10;SE:chr8:141415797-141436714:141436740-141445211:-	66	77	42	0.629955947136564	45	36	74	0.353711790393013
chr8	141346086	141348086	chr8	140742586	141468678	-	ENSG00000167632.10	TRAPPC9	chr8	141415797	141436714	141436740	141445211	-	ENSG00000167632.10;SE:chr8:141415797-141436714:141436740-141445211:-	66	77	42	0.629955947136564	45	36	74	0.353711790393013
chr8	141430586	141433086	chr8	140742586	141468678	-	ENSG00000167632.10	TRAPPC9	chr8	141415797	141436714	141436740	141445211	-	ENSG00000167632.10;SE:chr8:141415797-141436714:141436740-141445211:-	66	77	42	0.629955947136564	45	36	74	0.353711790393013
chr8	27173499	27174999	chr8	27168999	27316903	+	ENSG00000120899.12	PTK2B	chr8	27301788	27303311	27303436	27308266	+	ENSG00000120899.12;SE:chr8:27301788-27303311:27303436-27308266:+	617	614	46	0.930461073318216	137	104	347	0.257754010695187
chr9	100105765	100107765	chr9	100000765	100140806	+	ENSG00000197816.8	C9orf174	chr9	100053769	100054838	100054957	100056229	+	ENSG00000197816.8;SE:chr9:100053769-100054838:100054957-100056229:+	1	7	26	0.133333333333333	3	9	14	0.3
chr9	101015281	101016781	chr9	100961281	101017915	-	ENSG00000095383.13	TBC1D2	chr9	101006411	101014067	101014208	101017455	-	ENSG00000095383.13;SE:chr9:101006411-101014067:101014208-101017455:-	30	37	7	0.827160493827161	11	11	0	1
chr9	123167147	123168647	chr9	123151147	123342448	-	ENSG00000136861.11	CDK5RAP2	chr9	123253755	123279864	123280164	123280705	-	ENSG00000136861.11;SE:chr9:123253755-123279864:123280164-123280705:-	0	8	20	0.166666666666667	0	2	51	0.0192307692307692
chr9	123260647	123262647	chr9	123151147	123342448	-	ENSG00000136861.11	CDK5RAP2	chr9	123253755	123279864	123280164	123280705	-	ENSG00000136861.11;SE:chr9:123253755-123279864:123280164-123280705:-	0	8	20	0.166666666666667	0	2	51	0.0192307692307692
chr9	123269147	123270647	chr9	123151147	123342448	-	ENSG00000136861.11	CDK5RAP2	chr9	123253755	123279864	123280164	123280705	-	ENSG00000136861.11;SE:chr9:123253755-123279864:123280164-123280705:-	0	8	20	0.166666666666667	0	2	51	0.0192307692307692
chr9	123916116	123917616	chr9	123837141	123939888	+	ENSG00000119397.10	CEP110	chr9	123837345	123842584	123842756	123850574	+	ENSG00000119397.10;SE:chr9:123837345-123842584:123842756-123850574:+	52	10	9	0.775	93	174	11	0.923875432525952
chr9	131389866	131391866	chr9	131314866	131395941	+	ENSG00000197694.7	SPTAN1	chr9	131353904	131355262	131355321	131356454	+	ENSG00000197694.7;SE:chr9:131353904-131355262:131355321-131356454:+	13	7	9	0.526315789473684	850	868	65	0.92965367965368
chr9	133464852	133466352	chr9	133454352	133513739	+	ENSG00000107164.13	FUBP3	chr9	133506175	133506548	133506680	133506944	+	ENSG00000107164.13;SE:chr9:133506175-133506548:133506680-133506944:+	62	85	105	0.411764705882353	28	56	99	0.297872340425532
chr9	134148463	134150463	chr9	134133463	134151934	-	ENSG00000126882.8	FAM78A	chr9	134136737	134138078	134138124	134138865	-	ENSG00000126882.8;SE:chr9:134136737-134138078:134138124-134138865:-	0	0	25	0	21	0	19	0.355932203389831
chr9	88902648	88904148	chr9	88902648	88969369	-	ENSG00000083223.12	ZCCHC6	chr9	88940429	88941286	88941406	88943255	-	ENSG00000083223.12;SE:chr9:88940429-88941286:88941406-88943255:-	13	22	16	0.522388059701492	42	29	121	0.226837060702875
chrX	106378157	106380157	chrX	106366657	106449670	-	ENSG00000198088.5	NUP62CL	chrX	106418423	106436259	106436302	106449503	-	ENSG00000198088.5;SE:chrX:106418423-106436259:106436302-106449503:-	314	231	988	0.216184053946846	1	2	20	0.0697674418604651
chrX	106391657	106394157	chrX	106366657	106449670	-	ENSG00000198088.5	NUP62CL	chrX	106418423	106436259	106436302	106449503	-	ENSG00000198088.5;SE:chrX:106418423-106436259:106436302-106449503:-	314	231	988	0.216184053946846	1	2	20	0.0697674418604651
chrX	106394657	106396157	chrX	106366657	106449670	-	ENSG00000198088.5	NUP62CL	chrX	106418423	106436259	106436302	106449503	-	ENSG00000198088.5;SE:chrX:106418423-106436259:106436302-106449503:-	314	231	988	0.216184053946846	1	2	20	0.0697674418604651
chrX	106418157	106420157	chrX	106366657	106449670	-	ENSG00000198088.5	NUP62CL	chrX	106418423	106436259	106436302	106449503	-	ENSG00000198088.5;SE:chrX:106418423-106436259:106436302-106449503:-	314	231	988	0.216184053946846	1	2	20	0.0697674418604651
chrX	109437414	109439914	chrX	109437414	109683461	-	ENSG00000101935.5	AMMECR1	chrX	109459860	109507717	109507827	109560827	-	ENSG00000101935.5;SE:chrX:109459860-109507717:109507827-109560827:-	168	192	8	0.957446808510638	25	21	7	0.766666666666667
chrX	109493914	109495914	chrX	109437414	109683461	-	ENSG00000101935.5	AMMECR1	chrX	109459860	109507717	109507827	109560827	-	ENSG00000101935.5;SE:chrX:109459860-109507717:109507827-109560827:-	168	192	8	0.957446808510638	25	21	7	0.766666666666667
chrX	109564914	109567414	chrX	109437414	109683461	-	ENSG00000101935.5	AMMECR1	chrX	109459860	109507717	109507827	109560827	-	ENSG00000101935.5;SE:chrX:109459860-109507717:109507827-109560827:-	168	192	8	0.957446808510638	25	21	7	0.766666666666667
chrX	109591414	109592914	chrX	109437414	109683461	-	ENSG00000101935.5	AMMECR1	chrX	109459860	109507717	109507827	109560827	-	ENSG00000101935.5;SE:chrX:109459860-109507717:109507827-109560827:-	168	192	8	0.957446808510638	25	21	7	0.766666666666667
chrX	109594914	109597414	chrX	109437414	109683461	-	ENSG00000101935.5	AMMECR1	chrX	109459860	109507717	109507827	109560827	-	ENSG00000101935.5;SE:chrX:109459860-109507717:109507827-109560827:-	168	192	8	0.957446808510638	25	21	7	0.766666666666667
chrX	109622414	109623914	chrX	109437414	109683461	-	ENSG00000101935.5	AMMECR1	chrX	109459860	109507717	109507827	109560827	-	ENSG00000101935.5;SE:chrX:109459860-109507717:109507827-109560827:-	168	192	8	0.957446808510638	25	21	7	0.766666666666667
chrX	138840505	138842005	chrX	138808505	139027435	-	ENSG00000101974.10	ATP11C	chrX	138867458	138869332	138869403	138870351	-	ENSG00000101974.10;SE:chrX:138867458-138869332:138869403-138870351:-	26	22	4	0.857142857142857	62	86	0	1
chrX	138959505	138961505	chrX	138808505	139027435	-	ENSG00000101974.10	ATP11C	chrX	138867458	138869332	138869403	138870351	-	ENSG00000101974.10;SE:chrX:138867458-138869332:138869403-138870351:-	26	22	4	0.857142857142857	62	86	0	1
chrX	39951068	39953568	chrX	39909068	40036582	-	ENSG00000183337.11	BCOR	chrX	39930412	39930890	39930943	39931602	-	ENSG00000183337.11;SE:chrX:39930412-39930890:39930943-39931602:-	128	61	60	0.611650485436893	43	15	49	0.371794871794872
chrX	39973068	39974568	chrX	39909068	40036582	-	ENSG00000183337.11	BCOR	chrX	39930412	39930890	39930943	39931602	-	ENSG00000183337.11;SE:chrX:39930412-39930890:39930943-39931602:-	128	61	60	0.611650485436893	43	15	49	0.371794871794872

## Sheet: regevents_silent_enhancers_1
chr	enhancer_start	enhancer_end	gene_chr	gene_start	gene_end	gene_strand	gene_id	gene_name	event_chr	event_exon1_end	event_exon2_start	event_exon2_end	event_exon3_start	event_strand	event_id	E1E2_reads_k562	E2E3_reads_K562	E1E3_reads_K562	PSI_K562	E1E2_reads_GM12878	E2E3_reads_GM12878	E1E3_reads_GM12878	PSI_GM12878
chr1	100575119	100577619	chr1	100549119	100598511	-	ENSG00000156876.7	SASS6	chr1	100588040	100588766	100588845	100591438	-	ENSG00000156876.7;SE:chr1:100588040-100588766:100588845-100591438:-	50	57	18	0.748251748251748	18	29	1	0.959183673469388
chr1	112132470	112134470	chr1	112084840	112259313	+	ENSG00000116473.10	RAP1A	chr1	112247108	112249285	112249399	112251771	+	ENSG00000116473.10;SE:chr1:112247108-112249285:112249399-112251771:+	5	6	30	0.154929577464789	2	7	137	0.0318021201413428
chr1	112179470	112181970	chr1	112084840	112259313	+	ENSG00000116473.10	RAP1A	chr1	112247108	112249285	112249399	112251771	+	ENSG00000116473.10;SE:chr1:112247108-112249285:112249399-112251771:+	5	6	30	0.154929577464789	2	7	137	0.0318021201413428
chr1	112230470	112232470	chr1	112084840	112259313	+	ENSG00000116473.10	RAP1A	chr1	112247108	112249285	112249399	112251771	+	ENSG00000116473.10;SE:chr1:112247108-112249285:112249399-112251771:+	5	6	30	0.154929577464789	2	7	137	0.0318021201413428
chr1	112247970	112250970	chr1	112084840	112259313	+	ENSG00000116473.10	RAP1A	chr1	112247108	112249285	112249399	112251771	+	ENSG00000116473.10;SE:chr1:112247108-112249285:112249399-112251771:+	5	6	30	0.154929577464789	2	7	137	0.0318021201413428
chr1	150347567	150349067	chr1	150335567	150449042	+	ENSG00000163125.11	RPRD2	chr1	150413499	150414357	150414434	150415707	+	ENSG00000163125.11;SE:chr1:150413499-150414357:150414434-150415707:+	6	2	14	0.222222222222222	8	8	5	0.615384615384615
chr1	150390567	150392567	chr1	150335567	150449042	+	ENSG00000163125.11	RPRD2	chr1	150413499	150414357	150414434	150415707	+	ENSG00000163125.11;SE:chr1:150413499-150414357:150414434-150415707:+	6	2	14	0.222222222222222	8	8	5	0.615384615384615
chr1	150792181	150793681	chr1	150782181	150849244	-	ENSG00000143437.14	ARNT	chr1	150812130	150814900	150814944	150818739	-	ENSG00000143437.14;SE:chr1:150812130-150814900:150814944-150818739:-	58	40	25	0.662162162162162	28	24	38	0.40625
chr1	150836681	150838681	chr1	150782181	150849244	-	ENSG00000143437.14	ARNT	chr1	150812130	150814900	150814944	150818739	-	ENSG00000143437.14;SE:chr1:150812130-150814900:150814944-150818739:-	58	40	25	0.662162162162162	28	24	38	0.40625
chr1	1609600	1611100	chr1	1592939	1624167	-	ENSG00000189339.7	SLC35E2B	chr1	1608285	1622415	1622832	1623888	-	ENSG00000189339.7;SE:chr1:1608285-1622415:1622832-1623888:-	48	67	181	0.241090146750524	33	87	89	0.402684563758389
chr1	169821245	169822745	chr1	169821804	169863408	-	ENSG00000000457.8	SCYL3	chr1	169824105	169824937	169825098	169828182	-	ENSG00000000457.8;SE:chr1:169824105-169824937:169825098-169828182:-	26	8	30	0.361702127659574	17	5	61	0.152777777777778
chr1	169848245	169850245	chr1	169821804	169863408	-	ENSG00000000457.8	SCYL3	chr1	169824105	169824937	169825098	169828182	-	ENSG00000000457.8;SE:chr1:169824105-169824937:169825098-169828182:-	26	8	30	0.361702127659574	17	5	61	0.152777777777778
chr1	169859245	169861745	chr1	169821804	169863408	-	ENSG00000000457.8	SCYL3	chr1	169824105	169824937	169825098	169828182	-	ENSG00000000457.8;SE:chr1:169824105-169824937:169825098-169828182:-	26	8	30	0.361702127659574	17	5	61	0.152777777777778
chr1	197111258	197113758	chr1	197053258	197115824	-	ENSG00000066279.11	ASPM	chr1	197065294	197069561	197074315	197086919	-	ENSG00000066279.11;SE:chr1:197065294-197069561:197074315-197086919:-	40	13	7	0.791044776119403	66	27	24	0.659574468085106
chr1	21198972	21201472	chr1	21132972	21503377	-	ENSG00000075151.13	EIF4G3	chr1	21212864	21219112	21219222	21220010	-	ENSG00000075151.13;SE:chr1:21212864-21219112:21219222-21220010:-	36	58	138	0.254054054054054	62	61	83	0.42560553633218
chr1	21289972	21291972	chr1	21132972	21503377	-	ENSG00000075151.13	EIF4G3	chr1	21212864	21219112	21219222	21220010	-	ENSG00000075151.13;SE:chr1:21212864-21219112:21219222-21220010:-	36	58	138	0.254054054054054	62	61	83	0.42560553633218
chr1	21300972	21302472	chr1	21132972	21503377	-	ENSG00000075151.13	EIF4G3	chr1	21212864	21219112	21219222	21220010	-	ENSG00000075151.13;SE:chr1:21212864-21219112:21219222-21220010:-	36	58	138	0.254054054054054	62	61	83	0.42560553633218
chr1	226420241	226422741	chr1	226418850	226497570	-	ENSG00000183814.10	LIN9	chr1	226475498	226483543	226483647	226485420	-	ENSG00000183814.10;SE:chr1:226475498-226483543:226483647-226485420:-	19	28	55	0.299363057324841	6	21	3	0.818181818181818
chr1	226434741	226437241	chr1	226418850	226497570	-	ENSG00000183814.10	LIN9	chr1	226475498	226483543	226483647	226485420	-	ENSG00000183814.10;SE:chr1:226475498-226483543:226483647-226485420:-	19	28	55	0.299363057324841	6	21	3	0.818181818181818
chr1	28397855	28399855	chr1	28296855	28415207	-	ENSG00000158161.11	EYA3	chr1	28323889	28324795	28324862	28326471	-	ENSG00000158161.11;SE:chr1:28323889-28324795:28324862-28326471:-	38	44	41	0.5	56	39	28	0.629139072847682
chr1	28407855	28409355	chr1	28296855	28415207	-	ENSG00000158161.11	EYA3	chr1	28323889	28324795	28324862	28326471	-	ENSG00000158161.11;SE:chr1:28323889-28324795:28324862-28326471:-	38	44	41	0.5	56	39	28	0.629139072847682
chr1	39574488	39575988	chr1	39546988	39952789	+	ENSG00000127603.15	MACF1	chr1	39838268	39844133	39844195	39844875	+	ENSG00000127603.15;SE:chr1:39838268-39844133:39844195-39844875:+	348	335	53	0.865652724968314	25	24	140	0.148936170212766
chr1	39735488	39737488	chr1	39546988	39952789	+	ENSG00000127603.15	MACF1	chr1	39838268	39844133	39844195	39844875	+	ENSG00000127603.15;SE:chr1:39838268-39844133:39844195-39844875:+	348	335	53	0.865652724968314	25	24	140	0.148936170212766
chr1	53711717	53713717	chr1	53711217	53793742	-	ENSG00000157193.10	LRP8	chr1	53712728	53715052	53715228	53716362	-	ENSG00000157193.10;SE:chr1:53712728-53715052:53715228-53716362:-	288	158	395	0.36084142394822	138	121	88	0.595402298850575
chr1	53724717	53726717	chr1	53711217	53793742	-	ENSG00000157193.10	LRP8	chr1	53712728	53715052	53715228	53716362	-	ENSG00000157193.10;SE:chr1:53712728-53715052:53715228-53716362:-	288	158	395	0.36084142394822	138	121	88	0.595402298850575
chr1	75193170	75195170	chr1	75171170	75199092	-	ENSG00000116791.9	CRYZ	chr1	75172678	75172787	75172888	75175782	-	ENSG00000116791.9;SE:chr1:75172678-75172787:75172888-75175782:-	68	21	7	0.864077669902913	146	70	38	0.73972602739726
chr1	9858790	9860790	chr1	9789084	9884584	-	ENSG00000171603.11	CLSTN1	chr1	9815367	9816539	9816568	9833330	-	ENSG00000171603.11;SE:chr1:9815367-9816539:9816568-9833330:-	7	2	17	0.209302325581395	0	0	50	0
chr1	9880290	9882790	chr1	9789084	9884584	-	ENSG00000171603.11	CLSTN1	chr1	9815367	9816539	9816568	9833330	-	ENSG00000171603.11;SE:chr1:9815367-9816539:9816568-9833330:-	7	2	17	0.209302325581395	0	0	50	0
chr10	121677723	121681223	chr10	121652223	121702014	+	ENSG00000107651.8	SEC23IP	chr10	121689274	121689841	121689943	121691645	+	ENSG00000107651.8;SE:chr10:121689274-121689841:121689943-121691645:+	19	14	3	0.846153846153846	39	34	2	0.948051948051948
chr10	25175554	25178054	chr10	25137554	25241533	-	ENSG00000099256.12	PRTFDC1	chr10	25138820	25140317	25140393	25144247	-	ENSG00000099256.12;SE:chr10:25138820-25140317:25140393-25144247:-	74	60	6	0.917808219178082	8	9	5	0.62962962962963
chr10	34428988	34431488	chr10	34398488	35104253	-	ENSG00000148498.11	PARD3	chr10	34690845	34739245	34739376	34759013	-	ENSG00000148498.11;SE:chr10:34690845-34739245:34739376-34759013:-	36	27	11	0.741176470588235	110	127	10	0.922178988326848
chr10	34570488	34571988	chr10	34398488	35104253	-	ENSG00000148498.11	PARD3	chr10	34690845	34739245	34739376	34759013	-	ENSG00000148498.11;SE:chr10:34690845-34739245:34739376-34759013:-	36	27	11	0.741176470588235	110	127	10	0.922178988326848
chr10	34662988	34665488	chr10	34398488	35104253	-	ENSG00000148498.11	PARD3	chr10	34690845	34739245	34739376	34759013	-	ENSG00000148498.11;SE:chr10:34690845-34739245:34739376-34759013:-	36	27	11	0.741176470588235	110	127	10	0.922178988326848
chr10	34668988	34670488	chr10	34398488	35104253	-	ENSG00000148498.11	PARD3	chr10	34690845	34739245	34739376	34759013	-	ENSG00000148498.11;SE:chr10:34690845-34739245:34739376-34759013:-	36	27	11	0.741176470588235	110	127	10	0.922178988326848
chr10	34705488	34706988	chr10	34398488	35104253	-	ENSG00000148498.11	PARD3	chr10	34690845	34739245	34739376	34759013	-	ENSG00000148498.11;SE:chr10:34690845-34739245:34739376-34759013:-	36	27	11	0.741176470588235	110	127	10	0.922178988326848
chr10	34808988	34810488	chr10	34398488	35104253	-	ENSG00000148498.11	PARD3	chr10	34690845	34739245	34739376	34759013	-	ENSG00000148498.11;SE:chr10:34690845-34739245:34739376-34759013:-	36	27	11	0.741176470588235	110	127	10	0.922178988326848
chr10	34812488	34814488	chr10	34398488	35104253	-	ENSG00000148498.11	PARD3	chr10	34690845	34739245	34739376	34759013	-	ENSG00000148498.11;SE:chr10:34690845-34739245:34739376-34759013:-	36	27	11	0.741176470588235	110	127	10	0.922178988326848
chr10	34873488	34874988	chr10	34398488	35104253	-	ENSG00000148498.11	PARD3	chr10	34690845	34739245	34739376	34759013	-	ENSG00000148498.11;SE:chr10:34690845-34739245:34739376-34759013:-	36	27	11	0.741176470588235	110	127	10	0.922178988326848
chr10	34903488	34904988	chr10	34398488	35104253	-	ENSG00000148498.11	PARD3	chr10	34690845	34739245	34739376	34759013	-	ENSG00000148498.11;SE:chr10:34690845-34739245:34739376-34759013:-	36	27	11	0.741176470588235	110	127	10	0.922178988326848
chr10	34922988	34924488	chr10	34398488	35104253	-	ENSG00000148498.11	PARD3	chr10	34690845	34739245	34739376	34759013	-	ENSG00000148498.11;SE:chr10:34690845-34739245:34739376-34759013:-	36	27	11	0.741176470588235	110	127	10	0.922178988326848
chr10	35097488	35099488	chr10	34398488	35104253	-	ENSG00000148498.11	PARD3	chr10	34690845	34739245	34739376	34759013	-	ENSG00000148498.11;SE:chr10:34690845-34739245:34739376-34759013:-	36	27	11	0.741176470588235	110	127	10	0.922178988326848
chr10	5735801	5737801	chr10	5726801	5805703	+	ENSG00000108021.13	C10orf18	chr10	5773166	5777267	5777509	5781581	+	ENSG00000108021.13;SE:chr10:5773166-5777267:5777509-5781581:+	42	81	6	0.911111111111111	62	132	25	0.795081967213115
chr10	5752801	5755301	chr10	5726801	5805703	+	ENSG00000108021.13	C10orf18	chr10	5773166	5777267	5777509	5781581	+	ENSG00000108021.13;SE:chr10:5773166-5777267:5777509-5781581:+	42	81	6	0.911111111111111	62	132	25	0.795081967213115
chr10	5764801	5766801	chr10	5726801	5805703	+	ENSG00000108021.13	C10orf18	chr10	5773166	5777267	5777509	5781581	+	ENSG00000108021.13;SE:chr10:5773166-5777267:5777509-5781581:+	42	81	6	0.911111111111111	62	132	25	0.795081967213115
chr10	80896292	80898292	chr10	80828792	81076285	+	ENSG00000108175.11	ZMIZ1	chr10	81067328	81070681	81070941	81072399	+	ENSG00000108175.11;SE:chr10:81067328-81070681:81070941-81072399:+	11	41	10	0.722222222222222	22	63	9	0.825242718446602
chr10	80989292	80991292	chr10	80828792	81076285	+	ENSG00000108175.11	ZMIZ1	chr10	81067328	81070681	81070941	81072399	+	ENSG00000108175.11;SE:chr10:81067328-81070681:81070941-81072399:+	11	41	10	0.722222222222222	22	63	9	0.825242718446602
chr10	81000792	81002292	chr10	80828792	81076285	+	ENSG00000108175.11	ZMIZ1	chr10	81067328	81070681	81070941	81072399	+	ENSG00000108175.11;SE:chr10:81067328-81070681:81070941-81072399:+	11	41	10	0.722222222222222	22	63	9	0.825242718446602
chr10	81018292	81019792	chr10	80828792	81076285	+	ENSG00000108175.11	ZMIZ1	chr10	81067328	81070681	81070941	81072399	+	ENSG00000108175.11;SE:chr10:81067328-81070681:81070941-81072399:+	11	41	10	0.722222222222222	22	63	9	0.825242718446602
chr10	81021792	81023292	chr10	80828792	81076285	+	ENSG00000108175.11	ZMIZ1	chr10	81067328	81070681	81070941	81072399	+	ENSG00000108175.11;SE:chr10:81067328-81070681:81070941-81072399:+	11	41	10	0.722222222222222	22	63	9	0.825242718446602
chr10	81041792	81043792	chr10	80828792	81076285	+	ENSG00000108175.11	ZMIZ1	chr10	81067328	81070681	81070941	81072399	+	ENSG00000108175.11;SE:chr10:81067328-81070681:81070941-81072399:+	11	41	10	0.722222222222222	22	63	9	0.825242718446602
chr10	81046292	81048292	chr10	80828792	81076285	+	ENSG00000108175.11	ZMIZ1	chr10	81067328	81070681	81070941	81072399	+	ENSG00000108175.11;SE:chr10:81067328-81070681:81070941-81072399:+	11	41	10	0.722222222222222	22	63	9	0.825242718446602
chr11	107414952	107417452	chr11	107373452	107436472	-	ENSG00000137760.10	ALKBH8	chr11	107403132	107420479	107420549	107422534	-	ENSG00000137760.10;SE:chr11:107403132-107420479:107420549-107422534:-	12	9	9	0.538461538461538	33	19	3	0.896551724137931
chr11	107430952	107432452	chr11	107373452	107436472	-	ENSG00000137760.10	ALKBH8	chr11	107403132	107420479	107420549	107422534	-	ENSG00000137760.10;SE:chr11:107403132-107420479:107420549-107422534:-	12	9	9	0.538461538461538	33	19	3	0.896551724137931
chr11	111610115	111612115	chr11	111597632	111637169	-	ENSG00000137713.10	PPP2R1B	chr11	111623056	111624167	111624301	111625223	-	ENSG00000137713.10;SE:chr11:111623056-111624167:111624301-111625223:-	66	26	8	0.851851851851852	64	67	3	0.956204379562044
chr11	116819118	116821118	chr11	116714118	116969137	-	ENSG00000160584.10	SIK3	chr11	116734534	116738662	116738805	116741047	-	ENSG00000160584.10;SE:chr11:116734534-116738662:116738805-116741047:-	35	13	6	0.8	86	118	3	0.971428571428571
chr11	116819118	116821118	chr11	116714118	116969137	-	ENSG00000160584.10	SIK3	chr11	116746167	116746582	116746725	116746969	-	ENSG00000160584.10;SE:chr11:116746167-116746582:116746725-116746969:-	31	38	3	0.92	47	34	9	0.818181818181818
chr11	120249787	120251287	chr11	120207787	120360645	+	ENSG00000196914.4	ARHGEF12	chr11	120278532	120280103	120280159	120291462	+	ENSG00000196914.4;SE:chr11:120278532-120280103:120280159-120291462:+	12	15	30	0.310344827586207	2	3	53	0.045045045045045
chr11	120294787	120297287	chr11	120207787	120360645	+	ENSG00000196914.4	ARHGEF12	chr11	120278532	120280103	120280159	120291462	+	ENSG00000196914.4;SE:chr11:120278532-120280103:120280159-120291462:+	12	15	30	0.310344827586207	2	3	53	0.045045045045045
chr11	124941963	124943963	chr11	124932963	124959131	+	ENSG00000134955.7	SLC37A2	chr11	124953773	124954130	124954215	124954721	+	ENSG00000134955.7;SE:chr11:124953773-124954130:124954215-124954721:+	16	5	7	0.6	147	128	20	0.873015873015873
chr11	72429114	72431614	chr11	72396114	72504644	-	ENSG00000186635.9	ARAP1	chr11	72399582	72403798	72403830	72404370	-	ENSG00000186635.9;SE:chr11:72399582-72403798:72403830-72404370:-	227	215	40	0.846743295019157	317	276	197	0.60081053698075
chr12	120538399	120540899	chr12	120532899	120555306	-	ENSG00000111737.6	RAB35	chr12	120546271	120546396	120546507	120554403	-	ENSG00000111737.6;SE:chr12:120546271-120546396:120546507-120554403:-	1	2	86	0.0171428571428571	106	31	165	0.293361884368308
chr12	131281145	131283145	chr12	131274145	131323811	-	ENSG00000111450.9	STX2	chr12	131276522	131280540	131280665	131283070	-	ENSG00000111450.9;SE:chr12:131276522-131280540:131280665-131283070:-	407	119	165	0.614485981308411	141	112	15	0.893992932862191
chr12	42482150	42483650	chr12	42475650	42538673	-	ENSG00000151233.5	GXYLT1	chr12	42512973	42523561	42523653	42538228	-	ENSG00000151233.5;SE:chr12:42512973-42523561:42523653-42538228:-	11	8	5	0.655172413793103	15	7	22	0.333333333333333
chr12	42517150	42518650	chr12	42475650	42538673	-	ENSG00000151233.5	GXYLT1	chr12	42512973	42523561	42523653	42538228	-	ENSG00000151233.5;SE:chr12:42512973-42523561:42523653-42538228:-	11	8	5	0.655172413793103	15	7	22	0.333333333333333
chr12	42528650	42530650	chr12	42475650	42538673	-	ENSG00000151233.5	GXYLT1	chr12	42512973	42523561	42523653	42538228	-	ENSG00000151233.5;SE:chr12:42512973-42523561:42523653-42538228:-	11	8	5	0.655172413793103	15	7	22	0.333333333333333
chr12	4672870	4675370	chr12	4671370	4723325	+	ENSG00000010219.8	DYRK4	chr12	4714252	4716493	4716553	4719321	+	ENSG00000010219.8;SE:chr12:4714252-4716493:4716553-4719321:+	23	34	28	0.504424778761062	89	135	36	0.756756756756757
chr12	53569448	53570948	chr12	53551448	53575135	-	ENSG00000139631.11	CSAD	chr12	53554628	53554911	53554975	53555057	-	ENSG00000139631.11;SE:chr12:53554628-53554911:53554975-53555057:-	121	152	159	0.461928934010152	178	167	83	0.675146771037182
chr12	62877097	62878597	chr12	62860597	62991363	+	ENSG00000061987.8	MON2	chr12	62959160	62959794	62959811	62960102	+	ENSG00000061987.8;SE:chr12:62959160-62959794:62959811-62960102:+	17	14	59	0.208053691275168	4	6	71	0.0657894736842105
chr12	62917597	62920097	chr12	62860597	62991363	+	ENSG00000061987.8	MON2	chr12	62959160	62959794	62959811	62960102	+	ENSG00000061987.8;SE:chr12:62959160-62959794:62959811-62960102:+	17	14	59	0.208053691275168	4	6	71	0.0657894736842105
chr12	88432768	88434268	chr12	88429268	88443936	+	ENSG00000133641.10	C12orf29	chr12	88429515	88433925	88434042	88436602	+	ENSG00000133641.10;SE:chr12:88429515-88433925:88434042-88436602:+	41	21	42	0.424657534246575	49	17	10	0.767441860465116
chr12	95615522	95617022	chr12	95611522	95696566	+	ENSG00000028203.11	VEZT	chr12	95645847	95650326	95650398	95650926	+	ENSG00000028203.11;SE:chr12:95645847-95650326:95650398-95650926:+	9	13	3	0.785714285714286	70	41	48	0.536231884057971
chr13	41899341	41900841	chr13	41885341	41951166	+	ENSG00000172766.14	NAA16	chr13	41905505	41910786	41910892	41929280	+	ENSG00000172766.14;SE:chr13:41905505-41910786:41910892-41929280:+	17	6	0	1	28	14	4	0.84
chr13	73360061	73361561	chr13	73356197	73590592	+	ENSG00000083535.10	PIBF1	chr13	73401256	73401871	73402052	73409381	+	ENSG00000083535.10;SE:chr13:73401256-73401871:73402052-73409381:+	33	24	0	1	29	15	3	0.88
chr13	73537061	73539561	chr13	73356197	73590592	+	ENSG00000083535.10	PIBF1	chr13	73401256	73401871	73402052	73409381	+	ENSG00000083535.10;SE:chr13:73401256-73401871:73402052-73409381:+	33	24	0	1	29	15	3	0.88
chr13	73572561	73574061	chr13	73356197	73590592	+	ENSG00000083535.10	PIBF1	chr13	73401256	73401871	73402052	73409381	+	ENSG00000083535.10;SE:chr13:73401256-73401871:73402052-73409381:+	33	24	0	1	29	15	3	0.88
chr13	77639292	77641292	chr13	77618792	77901185	-	ENSG00000005810.12	MYCBP2	chr13	77673148	77692475	77692654	77695508	-	ENSG00000005810.12;SE:chr13:77673148-77692475:77692654-77695508:-	10	3	13	0.333333333333333	72	9	201	0.167701863354037
chr13	77802792	77804792	chr13	77618792	77901185	-	ENSG00000005810.12	MYCBP2	chr13	77673148	77692475	77692654	77695508	-	ENSG00000005810.12;SE:chr13:77673148-77692475:77692654-77695508:-	10	3	13	0.333333333333333	72	9	201	0.167701863354037
chr13	77805792	77807792	chr13	77618792	77901185	-	ENSG00000005810.12	MYCBP2	chr13	77673148	77692475	77692654	77695508	-	ENSG00000005810.12;SE:chr13:77673148-77692475:77692654-77695508:-	10	3	13	0.333333333333333	72	9	201	0.167701863354037
chr14	102247135	102249135	chr14	102228135	102394326	+	ENSG00000078304.10	PPP2R5C	chr14	102378810	102384168	102384284	102391478	+	ENSG00000078304.10;SE:chr14:102378810-102384168:102384284-102391478:+	53	51	30	0.634146341463415	13	17	31	0.326086956521739
chr14	103499217	103501717	chr14	103398717	103523799	-	ENSG00000198752.3	CDC42BPB	chr14	103418940	103420535	103420612	103420939	-	ENSG00000198752.3;SE:chr14:103418940-103420535:103420612-103420939:-	81	73	77	0.5	132	166	77	0.65929203539823
chr14	35609269	35610769	chr14	35591769	35743268	+	ENSG00000100890.8	KIAA0391	chr14	35593437	35595941	35595988	35596685	+	ENSG00000100890.8;SE:chr14:35593437-35595941:35595988-35596685:+	7	17	0	1	23	29	3	0.896551724137931
chr14	35661269	35662769	chr14	35591769	35743268	+	ENSG00000100890.8	KIAA0391	chr14	35593437	35595941	35595988	35596685	+	ENSG00000100890.8;SE:chr14:35593437-35595941:35595988-35596685:+	7	17	0	1	23	29	3	0.896551724137931
chr14	35663769	35666269	chr14	35591769	35743268	+	ENSG00000100890.8	KIAA0391	chr14	35593437	35595941	35595988	35596685	+	ENSG00000100890.8;SE:chr14:35593437-35595941:35595988-35596685:+	7	17	0	1	23	29	3	0.896551724137931
chr14	35712269	35714269	chr14	35591769	35743268	+	ENSG00000100890.8	KIAA0391	chr14	35593437	35595941	35595988	35596685	+	ENSG00000100890.8;SE:chr14:35593437-35595941:35595988-35596685:+	7	17	0	1	23	29	3	0.896551724137931
chr14	35722769	35724269	chr14	35591769	35743268	+	ENSG00000100890.8	KIAA0391	chr14	35593437	35595941	35595988	35596685	+	ENSG00000100890.8;SE:chr14:35593437-35595941:35595988-35596685:+	7	17	0	1	23	29	3	0.896551724137931
chr14	39741996	39743496	chr14	39734496	39856156	+	ENSG00000150527.10	CTAGE5	chr14	39788495	39790132	39790260	39796068	+	ENSG00000150527.10;SE:chr14:39788495-39790132:39790260-39796068:+	18	22	30	0.4	94	152	46	0.727810650887574
chr14	39810996	39812496	chr14	39734496	39856156	+	ENSG00000150527.10	CTAGE5	chr14	39788495	39790132	39790260	39796068	+	ENSG00000150527.10;SE:chr14:39788495-39790132:39790260-39796068:+	18	22	30	0.4	94	152	46	0.727810650887574
chr14	39817996	39819996	chr14	39734496	39856156	+	ENSG00000150527.10	CTAGE5	chr14	39788495	39790132	39790260	39796068	+	ENSG00000150527.10;SE:chr14:39788495-39790132:39790260-39796068:+	18	22	30	0.4	94	152	46	0.727810650887574
chr14	39846996	39848496	chr14	39734496	39856156	+	ENSG00000150527.10	CTAGE5	chr14	39788495	39790132	39790260	39796068	+	ENSG00000150527.10;SE:chr14:39788495-39790132:39790260-39796068:+	18	22	30	0.4	94	152	46	0.727810650887574
chr14	45563321	45564821	chr14	45553321	45584804	+	ENSG00000185246.11	PRPF39	chr14	45565431	45565627	45565961	45566090	+	ENSG00000185246.11;SE:chr14:45565431-45565627:45565961-45566090:+	48	75	28	0.687150837988827	159	127	24	0.856287425149701
chr14	50145778	50147278	chr14	50110278	50154936	-	ENSG00000100479.6	POLE2	chr14	50140934	50141068	50141145	50146443	-	ENSG00000100479.6;SE:chr14:50140934-50141068:50141145-50146443:-	37	32	12	0.741935483870968	46	46	49	0.484210526315789
chr14	53589186	53590686	chr14	53510686	53620000	-	ENSG00000100523.8	DDHD1	chr14	53513667	53518562	53518645	53521156	-	ENSG00000100523.8;SE:chr14:53513667-53518562:53518645-53521156:-	44	99	9	0.888198757763975	83	118	121	0.45372460496614
chr14	56048425	56050425	chr14	56046925	56151301	+	ENSG00000126777.12	KTN1	chr14	56128330	56130673	56130759	56133959	+	ENSG00000126777.12;SE:chr14:56128330-56130673:56130759-56133959:+	10	14	20	0.375	44	52	29	0.623376623376623
chr14	56048425	56050425	chr14	56046925	56151301	+	ENSG00000126777.12	KTN1	chr14	56139730	56139890	56139973	56142553	+	ENSG00000126777.12;SE:chr14:56139730-56139890:56139973-56142553:+	26	32	63	0.315217391304348	44	49	171	0.213793103448276
chr14	56052925	56054925	chr14	56046925	56151301	+	ENSG00000126777.12	KTN1	chr14	56128330	56130673	56130759	56133959	+	ENSG00000126777.12;SE:chr14:56128330-56130673:56130759-56133959:+	10	14	20	0.375	44	52	29	0.623376623376623
chr14	56052925	56054925	chr14	56046925	56151301	+	ENSG00000126777.12	KTN1	chr14	56139730	56139890	56139973	56142553	+	ENSG00000126777.12;SE:chr14:56139730-56139890:56139973-56142553:+	26	32	63	0.315217391304348	44	49	171	0.213793103448276
chr14	56124925	56126425	chr14	56046925	56151301	+	ENSG00000126777.12	KTN1	chr14	56128330	56130673	56130759	56133959	+	ENSG00000126777.12;SE:chr14:56128330-56130673:56130759-56133959:+	10	14	20	0.375	44	52	29	0.623376623376623
chr14	56124925	56126425	chr14	56046925	56151301	+	ENSG00000126777.12	KTN1	chr14	56139730	56139890	56139973	56142553	+	ENSG00000126777.12;SE:chr14:56139730-56139890:56139973-56142553:+	26	32	63	0.315217391304348	44	49	171	0.213793103448276
chr14	56130425	56132925	chr14	56046925	56151301	+	ENSG00000126777.12	KTN1	chr14	56128330	56130673	56130759	56133959	+	ENSG00000126777.12;SE:chr14:56128330-56130673:56130759-56133959:+	10	14	20	0.375	44	52	29	0.623376623376623
chr14	56130425	56132925	chr14	56046925	56151301	+	ENSG00000126777.12	KTN1	chr14	56139730	56139890	56139973	56142553	+	ENSG00000126777.12;SE:chr14:56139730-56139890:56139973-56142553:+	26	32	63	0.315217391304348	44	49	171	0.213793103448276
chr14	58915634	58917134	chr14	58894103	59015546	+	ENSG00000100578.8	KIAA0586	chr14	58899175	58907939	58908061	58909424	+	ENSG00000100578.8;SE:chr14:58899175-58907939:58908061-58909424:+	2	15	41	0.171717171717172	0	3	33	0.0434782608695652
chr14	58943134	58944634	chr14	58894103	59015546	+	ENSG00000100578.8	KIAA0586	chr14	58899175	58907939	58908061	58909424	+	ENSG00000100578.8;SE:chr14:58899175-58907939:58908061-58909424:+	2	15	41	0.171717171717172	0	3	33	0.0434782608695652
chr14	58946134	58948134	chr14	58894103	59015546	+	ENSG00000100578.8	KIAA0586	chr14	58899175	58907939	58908061	58909424	+	ENSG00000100578.8;SE:chr14:58899175-58907939:58908061-58909424:+	2	15	41	0.171717171717172	0	3	33	0.0434782608695652
chr14	58954634	58957134	chr14	58894103	59015546	+	ENSG00000100578.8	KIAA0586	chr14	58899175	58907939	58908061	58909424	+	ENSG00000100578.8;SE:chr14:58899175-58907939:58908061-58909424:+	2	15	41	0.171717171717172	0	3	33	0.0434782608695652
chr14	65401140	65402640	chr14	65381140	65529368	+	ENSG00000125954.5	FNTB	chr14	65494499	65499077	65499239	65499328	+	ENSG00000125954.5;SE:chr14:65494499-65499077:65499239-65499328:+	41	0	29	0.414141414141414	46	3	102	0.193675889328063
chr14	65417640	65419640	chr14	65381140	65529368	+	ENSG00000125954.5	FNTB	chr14	65494499	65499077	65499239	65499328	+	ENSG00000125954.5;SE:chr14:65494499-65499077:65499239-65499328:+	41	0	29	0.414141414141414	46	3	102	0.193675889328063
chr14	65429640	65431140	chr14	65381140	65529368	+	ENSG00000125954.5	FNTB	chr14	65494499	65499077	65499239	65499328	+	ENSG00000125954.5;SE:chr14:65494499-65499077:65499239-65499328:+	41	0	29	0.414141414141414	46	3	102	0.193675889328063
chr14	91768669	91770169	chr14	91737669	91884152	-	ENSG00000015133.12	CCDC88C	chr14	91745650	91747506	91747652	91747801	-	ENSG00000015133.12;SE:chr14:91745650-91747506:91747652-91747801:-	2	0	40	0.024390243902439	70	56	295	0.175977653631285
chr14	91796169	91798169	chr14	91737669	91884152	-	ENSG00000015133.12	CCDC88C	chr14	91745650	91747506	91747652	91747801	-	ENSG00000015133.12;SE:chr14:91745650-91747506:91747652-91747801:-	2	0	40	0.024390243902439	70	56	295	0.175977653631285
chr14	91806169	91807669	chr14	91737669	91884152	-	ENSG00000015133.12	CCDC88C	chr14	91745650	91747506	91747652	91747801	-	ENSG00000015133.12;SE:chr14:91745650-91747506:91747652-91747801:-	2	0	40	0.024390243902439	70	56	295	0.175977653631285
chr14	91849669	91851169	chr14	91737669	91884152	-	ENSG00000015133.12	CCDC88C	chr14	91745650	91747506	91747652	91747801	-	ENSG00000015133.12;SE:chr14:91745650-91747506:91747652-91747801:-	2	0	40	0.024390243902439	70	56	295	0.175977653631285
chr14	93170157	93172657	chr14	93170157	93215047	-	ENSG00000100600.8	LGMN	chr14	93199160	93207407	93207524	93214834	-	ENSG00000100600.8;SE:chr14:93199160-93207407:93207524-93214834:-	10	2	24	0.2	13	0	159	0.0392749244712991
chr14	93211657	93213657	chr14	93170157	93215047	-	ENSG00000100600.8	LGMN	chr14	93199160	93207407	93207524	93214834	-	ENSG00000100600.8;SE:chr14:93199160-93207407:93207524-93214834:-	10	2	24	0.2	13	0	159	0.0392749244712991
chr15	49507976	49510476	chr15	49447976	49622002	+	ENSG00000156958.9	GALK2	chr15	49584734	49611169	49611313	49611801	+	ENSG00000156958.9;SE:chr15:49584734-49611169:49611313-49611801:+	94	109	126	0.446153846153846	3	7	14	0.263157894736842
chr15	49527476	49528976	chr15	49447976	49622002	+	ENSG00000156958.9	GALK2	chr15	49584734	49611169	49611313	49611801	+	ENSG00000156958.9;SE:chr15:49584734-49611169:49611313-49611801:+	94	109	126	0.446153846153846	3	7	14	0.263157894736842
chr15	49535976	49537476	chr15	49447976	49622002	+	ENSG00000156958.9	GALK2	chr15	49584734	49611169	49611313	49611801	+	ENSG00000156958.9;SE:chr15:49584734-49611169:49611313-49611801:+	94	109	126	0.446153846153846	3	7	14	0.263157894736842
chr15	49549476	49551476	chr15	49447976	49622002	+	ENSG00000156958.9	GALK2	chr15	49584734	49611169	49611313	49611801	+	ENSG00000156958.9;SE:chr15:49584734-49611169:49611313-49611801:+	94	109	126	0.446153846153846	3	7	14	0.263157894736842
chr15	50742079	50743579	chr15	50716579	50793280	+	ENSG00000138592.7	USP8	chr15	50774262	50776472	50776558	50781998	+	ENSG00000138592.7;SE:chr15:50774262-50776472:50776558-50781998:+	6	73	159	0.198992443324937	24	94	108	0.353293413173653
chr15	50762579	50764579	chr15	50716579	50793280	+	ENSG00000138592.7	USP8	chr15	50774262	50776472	50776558	50781998	+	ENSG00000138592.7;SE:chr15:50774262-50776472:50776558-50781998:+	6	73	159	0.198992443324937	24	94	108	0.353293413173653
chr15	50789079	50790579	chr15	50716579	50793280	+	ENSG00000138592.7	USP8	chr15	50774262	50776472	50776558	50781998	+	ENSG00000138592.7;SE:chr15:50774262-50776472:50776558-50781998:+	6	73	159	0.198992443324937	24	94	108	0.353293413173653
chr15	67848521	67851021	chr15	67835021	68116181	+	ENSG00000137764.12	MAP2K5	chr15	67995746	68020254	68020283	68040569	+	ENSG00000137764.12;SE:chr15:67995746-68020254:68020283-68040569:+	19	20	3	0.866666666666667	19	17	0	1
chr15	67857021	67859521	chr15	67835021	68116181	+	ENSG00000137764.12	MAP2K5	chr15	67995746	68020254	68020283	68040569	+	ENSG00000137764.12;SE:chr15:67995746-68020254:68020283-68040569:+	19	20	3	0.866666666666667	19	17	0	1
chr15	67861021	67862521	chr15	67835021	68116181	+	ENSG00000137764.12	MAP2K5	chr15	67995746	68020254	68020283	68040569	+	ENSG00000137764.12;SE:chr15:67995746-68020254:68020283-68040569:+	19	20	3	0.866666666666667	19	17	0	1
chr15	67872521	67874021	chr15	67835021	68116181	+	ENSG00000137764.12	MAP2K5	chr15	67995746	68020254	68020283	68040569	+	ENSG00000137764.12;SE:chr15:67995746-68020254:68020283-68040569:+	19	20	3	0.866666666666667	19	17	0	1
chr15	67927021	67929521	chr15	67835021	68116181	+	ENSG00000137764.12	MAP2K5	chr15	67995746	68020254	68020283	68040569	+	ENSG00000137764.12;SE:chr15:67995746-68020254:68020283-68040569:+	19	20	3	0.866666666666667	19	17	0	1
chr15	67951021	67952521	chr15	67835021	68116181	+	ENSG00000137764.12	MAP2K5	chr15	67995746	68020254	68020283	68040569	+	ENSG00000137764.12;SE:chr15:67995746-68020254:68020283-68040569:+	19	20	3	0.866666666666667	19	17	0	1
chr15	68027021	68029021	chr15	67835021	68116181	+	ENSG00000137764.12	MAP2K5	chr15	67995746	68020254	68020283	68040569	+	ENSG00000137764.12;SE:chr15:67995746-68020254:68020283-68040569:+	19	20	3	0.866666666666667	19	17	0	1
chr15	68097521	68099021	chr15	67835021	68116181	+	ENSG00000137764.12	MAP2K5	chr15	67995746	68020254	68020283	68040569	+	ENSG00000137764.12;SE:chr15:67995746-68020254:68020283-68040569:+	19	20	3	0.866666666666667	19	17	0	1
chr15	72165632	72168132	chr15	72114632	72410422	-	ENSG00000066933.9	MYO9A	chr15	72180457	72185306	72185518	72186020	-	ENSG00000066933.9;SE:chr15:72180457-72185306:72185518-72186020:-	4	13	11	0.435897435897436	8	4	18	0.25
chr15	72165632	72168132	chr15	72114632	72410422	-	ENSG00000066933.9	MYO9A	chr15	72302788	72311380	72311436	72313259	-	ENSG00000066933.9;SE:chr15:72302788-72311380:72311436-72313259:-	13	16	15	0.491525423728814	38	41	7	0.849462365591398
chr15	72350632	72352132	chr15	72114632	72410422	-	ENSG00000066933.9	MYO9A	chr15	72180457	72185306	72185518	72186020	-	ENSG00000066933.9;SE:chr15:72180457-72185306:72185518-72186020:-	4	13	11	0.435897435897436	8	4	18	0.25
chr15	72350632	72352132	chr15	72114632	72410422	-	ENSG00000066933.9	MYO9A	chr15	72302788	72311380	72311436	72313259	-	ENSG00000066933.9;SE:chr15:72302788-72311380:72311436-72313259:-	13	16	15	0.491525423728814	38	41	7	0.849462365591398
chr15	72362632	72364632	chr15	72114632	72410422	-	ENSG00000066933.9	MYO9A	chr15	72180457	72185306	72185518	72186020	-	ENSG00000066933.9;SE:chr15:72180457-72185306:72185518-72186020:-	4	13	11	0.435897435897436	8	4	18	0.25
chr15	72362632	72364632	chr15	72114632	72410422	-	ENSG00000066933.9	MYO9A	chr15	72302788	72311380	72311436	72313259	-	ENSG00000066933.9;SE:chr15:72302788-72311380:72311436-72313259:-	13	16	15	0.491525423728814	38	41	7	0.849462365591398
chr16	18909175	18911175	chr16	18816175	18937776	-	ENSG00000157106.10	SMG1	chr16	18908278	18911309	18911366	18937272	-	ENSG00000157106.10;SE:chr16:18908278-18911309:18911366-18937272:-	15	9	32	0.272727272727273	15	16	22	0.413333333333333
chr16	3016160	3017660	chr16	3014160	3018381	+	ENSG00000131650.8	KREMEN2	chr16	3017446	3017527	3017605	3017811	+	ENSG00000131650.8;SE:chr16:3017446-3017527:3017605-3017811:+	16	19	0	1	49	31	7	0.851063829787234
chr16	47527710	47529710	chr16	47495210	47735434	+	ENSG00000102893.9	PHKB	chr16	47495337	47497793	47497904	47531310	+	ENSG00000102893.9;SE:chr16:47495337-47497793:47497904-47531310:+	5	129	23	0.744444444444444	5	141	3	0.960526315789474
chr16	47556210	47558710	chr16	47495210	47735434	+	ENSG00000102893.9	PHKB	chr16	47495337	47497793	47497904	47531310	+	ENSG00000102893.9;SE:chr16:47495337-47497793:47497904-47531310:+	5	129	23	0.744444444444444	5	141	3	0.960526315789474
chr16	47601710	47603710	chr16	47495210	47735434	+	ENSG00000102893.9	PHKB	chr16	47495337	47497793	47497904	47531310	+	ENSG00000102893.9;SE:chr16:47495337-47497793:47497904-47531310:+	5	129	23	0.744444444444444	5	141	3	0.960526315789474
chr16	47607710	47610210	chr16	47495210	47735434	+	ENSG00000102893.9	PHKB	chr16	47495337	47497793	47497904	47531310	+	ENSG00000102893.9;SE:chr16:47495337-47497793:47497904-47531310:+	5	129	23	0.744444444444444	5	141	3	0.960526315789474
chr16	47706210	47707710	chr16	47495210	47735434	+	ENSG00000102893.9	PHKB	chr16	47495337	47497793	47497904	47531310	+	ENSG00000102893.9;SE:chr16:47495337-47497793:47497904-47531310:+	5	129	23	0.744444444444444	5	141	3	0.960526315789474
chr16	53490361	53492861	chr16	53468361	53525560	+	ENSG00000103479.7	RBL2	chr16	53487681	53488138	53488259	53488568	+	ENSG00000103479.7;SE:chr16:53487681-53488138:53488259-53488568:+	15	29	63	0.258823529411765	11	7	133	0.0633802816901408
chr16	88811391	88813391	chr16	88781746	88851372	-	ENSG00000103335.13	FAM38A	chr16	88790379	88791417	88791488	88791824	-	ENSG00000103335.13;SE:chr16:88790379-88791417:88791488-88791824:-	912	434	34	0.951909476661952	229	153	87	0.68705035971223
chr17	17017074	17019074	chr17	16946074	17088874	+	ENSG00000133030.12	MPRIP	chr17	17077389	17078607	17078726	17079740	+	ENSG00000133030.12;SE:chr17:17077389-17078607:17078726-17079740:+	35	31	14	0.702127659574468	227	152	10	0.949874686716792
chr17	17028074	17030074	chr17	16946074	17088874	+	ENSG00000133030.12	MPRIP	chr17	17077389	17078607	17078726	17079740	+	ENSG00000133030.12;SE:chr17:17077389-17078607:17078726-17079740:+	35	31	14	0.702127659574468	227	152	10	0.949874686716792
chr17	17084574	17087074	chr17	16946074	17088874	+	ENSG00000133030.12	MPRIP	chr17	17077389	17078607	17078726	17079740	+	ENSG00000133030.12;SE:chr17:17077389-17078607:17078726-17079740:+	35	31	14	0.702127659574468	227	152	10	0.949874686716792
chr17	28033956	28035956	chr17	27952956	28257170	-	ENSG00000141298.10	SSH2	chr17	28120955	28175867	28175947	28256956	-	ENSG00000141298.10;SE:chr17:28120955-28175867:28175947-28256956:-	9	7	5	0.615384615384615	11	4	25	0.230769230769231
chr17	28039956	28041456	chr17	27952956	28257170	-	ENSG00000141298.10	SSH2	chr17	28120955	28175867	28175947	28256956	-	ENSG00000141298.10;SE:chr17:28120955-28175867:28175947-28256956:-	9	7	5	0.615384615384615	11	4	25	0.230769230769231
chr17	28097956	28100456	chr17	27952956	28257170	-	ENSG00000141298.10	SSH2	chr17	28120955	28175867	28175947	28256956	-	ENSG00000141298.10;SE:chr17:28120955-28175867:28175947-28256956:-	9	7	5	0.615384615384615	11	4	25	0.230769230769231
chr17	28217956	28219956	chr17	27952956	28257170	-	ENSG00000141298.10	SSH2	chr17	28120955	28175867	28175947	28256956	-	ENSG00000141298.10;SE:chr17:28120955-28175867:28175947-28256956:-	9	7	5	0.615384615384615	11	4	25	0.230769230769231
chr17	28240956	28243456	chr17	27952956	28257170	-	ENSG00000141298.10	SSH2	chr17	28120955	28175867	28175947	28256956	-	ENSG00000141298.10;SE:chr17:28120955-28175867:28175947-28256956:-	9	7	5	0.615384615384615	11	4	25	0.230769230769231
chr17	42292401	42294401	chr17	42282401	42298994	-	ENSG00000108312.10	UBTF	chr17	42289374	42289712	42289822	42290187	-	ENSG00000108312.10;SE:chr17:42289374-42289712:42289822-42290187:-	56	22	107	0.267123287671233	73	57	108	0.375722543352601
chr17	42478652	42481152	chr17	42472652	42580802	-	ENSG00000186566.5	GPATCH8	chr17	42541912	42544465	42544482	42552197	-	ENSG00000186566.5;SE:chr17:42541912-42544465:42544482-42552197:-	4	4	28	0.125	0	0	29	0
chr17	42814976	42817476	chr17	42785976	42829632	+	ENSG00000161692.11	DBF4B	chr17	42808383	42809546	42809633	42811458	+	ENSG00000161692.11;SE:chr17:42808383-42809546:42809633-42811458:+	26	29	33	0.454545454545455	47	93	25	0.736842105263158
chr17	49105535	49108035	chr17	49039535	49198226	-	ENSG00000008294.13	SPAG9	chr17	49052308	49053224	49053262	49054469	-	ENSG00000008294.13;SE:chr17:49052308-49053224:49053262-49054469:-	15	13	74	0.159090909090909	3	0	65	0.0225563909774436
chr17	49112535	49114035	chr17	49039535	49198226	-	ENSG00000008294.13	SPAG9	chr17	49052308	49053224	49053262	49054469	-	ENSG00000008294.13;SE:chr17:49052308-49053224:49053262-49054469:-	15	13	74	0.159090909090909	3	0	65	0.0225563909774436
chr17	53239588	53241588	chr17	53046088	53241646	+	ENSG00000166263.9	STXBP4	chr17	53078244	53084867	53084958	53108529	+	ENSG00000166263.9;SE:chr17:53078244-53084867:53084958-53108529:+	50	46	12	0.8	6	17	6	0.657142857142857
chr17	563908	566408	chr17	411908	618096	-	ENSG00000141252.13	VPS53	chr17	559193	565049	565135	600658	-	ENSG00000141252.13;SE:chr17:559193-565049:565135-600658:-	23	23	15	0.605263157894737	31	29	3	0.909090909090909
chr17	60642386	60644386	chr17	60556386	60692839	+	ENSG00000146872.11	TLK2	chr17	60600538	60601597	60601692	60613531	+	ENSG00000146872.11;SE:chr17:60600538-60601597:60601692-60613531:+	30	67	20	0.708029197080292	51	80	46	0.587443946188341
chr17	60687886	60690386	chr17	60556386	60692839	+	ENSG00000146872.11	TLK2	chr17	60600538	60601597	60601692	60613531	+	ENSG00000146872.11;SE:chr17:60600538-60601597:60601692-60613531:+	30	67	20	0.708029197080292	51	80	46	0.587443946188341
chr17	71209271	71210771	chr17	71203492	71228510	-	ENSG00000133193.7	FAM104A	chr17	71205907	71208817	71208879	71223304	-	ENSG00000133193.7;SE:chr17:71205907-71208817:71208879-71223304:-	22	12	89	0.160377358490566	73	60	166	0.286021505376344
chr17	73530283	73532783	chr17	73521783	73571289	+	ENSG00000073350.8	LLGL2	chr17	73570341	73570534	73570576	73570691	+	ENSG00000073350.8;SE:chr17:73570341-73570534:73570576-73570691:+	88	76	15	0.845360824742268	27	31	16	0.644444444444444
chr17	73562783	73564283	chr17	73521783	73571289	+	ENSG00000073350.8	LLGL2	chr17	73570341	73570534	73570576	73570691	+	ENSG00000073350.8;SE:chr17:73570341-73570534:73570576-73570691:+	88	76	15	0.845360824742268	27	31	16	0.644444444444444
chr17	76016249	76017749	chr17	76000249	76104916	+	ENSG00000078687.10	TNRC6C	chr17	76089844	76093826	76093942	76094424	+	ENSG00000078687.10;SE:chr17:76089844-76093826:76093942-76094424:+	10	9	6	0.612903225806452	35	40	4	0.903614457831325
chr17	80155846	80157346	chr17	80059346	80170689	-	ENSG00000176155.10	CCDC57	chr17	80136481	80136903	80137065	80141650	-	ENSG00000176155.10;SE:chr17:80136481-80136903:80137065-80141650:-	231	189	142	0.596590909090909	169	130	21	0.87683284457478
chr17	80155846	80157346	chr17	80059346	80170689	-	ENSG00000176155.10	CCDC57	chr17	80159828	80165607	80165924	80170661	-	ENSG00000176155.10;SE:chr17:80159828-80165607:80165924-80170661:-	7	100	116	0.315634218289086	4	23	87	0.134328358208955
chr17	80732940	80735440	chr17	80709940	80914691	+	ENSG00000141556.12	TBCD	chr17	80710253	80714041	80714091	80721841	+	ENSG00000141556.12;SE:chr17:80710253-80714041:80714091-80721841:+	104	235	14	0.923705722070845	66	155	24	0.821561338289963
chr17	80744440	80745940	chr17	80709940	80914691	+	ENSG00000141556.12	TBCD	chr17	80710253	80714041	80714091	80721841	+	ENSG00000141556.12;SE:chr17:80710253-80714041:80714091-80721841:+	104	235	14	0.923705722070845	66	155	24	0.821561338289963
chr17	80806940	80808940	chr17	80709940	80914691	+	ENSG00000141556.12	TBCD	chr17	80710253	80714041	80714091	80721841	+	ENSG00000141556.12;SE:chr17:80710253-80714041:80714091-80721841:+	104	235	14	0.923705722070845	66	155	24	0.821561338289963
chr17	80817940	80820440	chr17	80709940	80914691	+	ENSG00000141556.12	TBCD	chr17	80710253	80714041	80714091	80721841	+	ENSG00000141556.12;SE:chr17:80710253-80714041:80714091-80721841:+	104	235	14	0.923705722070845	66	155	24	0.821561338289963
chr17	8464679	8467179	chr17	8377523	8534079	-	ENSG00000133026.7	MYH10	chr17	8526595	8526742	8526815	8533972	-	ENSG00000133026.7;SE:chr17:8526595-8526742:8526815-8533972:-	57	20	138	0.218130311614731	2	1	18	0.0769230769230769
chr17	8501179	8503679	chr17	8377523	8534079	-	ENSG00000133026.7	MYH10	chr17	8526595	8526742	8526815	8533972	-	ENSG00000133026.7;SE:chr17:8526595-8526742:8526815-8533972:-	57	20	138	0.218130311614731	2	1	18	0.0769230769230769
chr18	23597219	23598719	chr18	23596219	23671164	-	ENSG00000141380.8	SS18	chr18	23615091	23615795	23615887	23618519	-	ENSG00000141380.8;SE:chr18:23615091-23615795:23615887-23618519:-	138	501	170	0.65270684371808	179	123	226	0.40053050397878
chr18	23604719	23607219	chr18	23596219	23671164	-	ENSG00000141380.8	SS18	chr18	23615091	23615795	23615887	23618519	-	ENSG00000141380.8;SE:chr18:23615091-23615795:23615887-23618519:-	138	501	170	0.65270684371808	179	123	226	0.40053050397878
chr18	23617219	23618719	chr18	23596219	23671164	-	ENSG00000141380.8	SS18	chr18	23615091	23615795	23615887	23618519	-	ENSG00000141380.8;SE:chr18:23615091-23615795:23615887-23618519:-	138	501	170	0.65270684371808	179	123	226	0.40053050397878
chr18	23628219	23630719	chr18	23596219	23671164	-	ENSG00000141380.8	SS18	chr18	23615091	23615795	23615887	23618519	-	ENSG00000141380.8;SE:chr18:23615091-23615795:23615887-23618519:-	138	501	170	0.65270684371808	179	123	226	0.40053050397878
chr18	23652219	23653719	chr18	23596219	23671164	-	ENSG00000141380.8	SS18	chr18	23615091	23615795	23615887	23618519	-	ENSG00000141380.8;SE:chr18:23615091-23615795:23615887-23618519:-	138	501	170	0.65270684371808	179	123	226	0.40053050397878
chr18	23656719	23658219	chr18	23596219	23671164	-	ENSG00000141380.8	SS18	chr18	23615091	23615795	23615887	23618519	-	ENSG00000141380.8;SE:chr18:23615091-23615795:23615887-23618519:-	138	501	170	0.65270684371808	179	123	226	0.40053050397878
chr18	34700035	34702035	chr18	34409069	34811481	+	ENSG00000150477.6	KIAA1328	chr18	34647508	34664088	34664195	34740163	+	ENSG00000150477.6;SE:chr18:34647508-34664088:34664195-34740163:+	33	23	14	0.666666666666667	7	10	10	0.459459459459459
chr18	34703535	34705535	chr18	34409069	34811481	+	ENSG00000150477.6	KIAA1328	chr18	34647508	34664088	34664195	34740163	+	ENSG00000150477.6;SE:chr18:34647508-34664088:34664195-34740163:+	33	23	14	0.666666666666667	7	10	10	0.459459459459459
chr18	56360118	56361618	chr18	56338618	56421130	+	ENSG00000172175.7	MALT1	chr18	56377304	56378153	56378185	56381315	+	ENSG00000172175.7;SE:chr18:56377304-56378153:56378185-56381315:+	7	9	10	0.444444444444444	70	53	208	0.228200371057514
chr18	56363118	56364618	chr18	56338618	56421130	+	ENSG00000172175.7	MALT1	chr18	56377304	56378153	56378185	56381315	+	ENSG00000172175.7;SE:chr18:56377304-56378153:56378185-56381315:+	7	9	10	0.444444444444444	70	53	208	0.228200371057514
chr18	56406618	56409118	chr18	56338618	56421130	+	ENSG00000172175.7	MALT1	chr18	56377304	56378153	56378185	56381315	+	ENSG00000172175.7;SE:chr18:56377304-56378153:56378185-56381315:+	7	9	10	0.444444444444444	70	53	208	0.228200371057514
chr18	56415118	56417618	chr18	56338618	56421130	+	ENSG00000172175.7	MALT1	chr18	56377304	56378153	56378185	56381315	+	ENSG00000172175.7;SE:chr18:56377304-56378153:56378185-56381315:+	7	9	10	0.444444444444444	70	53	208	0.228200371057514
chr18	76864394	76866394	chr18	76829394	77138278	+	ENSG00000166377.12	ATP9B	chr18	76914555	76936813	76936907	76953183	+	ENSG00000166377.12;SE:chr18:76914555-76936813:76936907-76953183:+	20	24	1	0.956521739130435	40	34	11	0.770833333333333
chr18	76916894	76919394	chr18	76829394	77138278	+	ENSG00000166377.12	ATP9B	chr18	76914555	76936813	76936907	76953183	+	ENSG00000166377.12;SE:chr18:76914555-76936813:76936907-76953183:+	20	24	1	0.956521739130435	40	34	11	0.770833333333333
chr18	76921894	76923394	chr18	76829394	77138278	+	ENSG00000166377.12	ATP9B	chr18	76914555	76936813	76936907	76953183	+	ENSG00000166377.12;SE:chr18:76914555-76936813:76936907-76953183:+	20	24	1	0.956521739130435	40	34	11	0.770833333333333
chr18	76950894	76952394	chr18	76829394	77138278	+	ENSG00000166377.12	ATP9B	chr18	76914555	76936813	76936907	76953183	+	ENSG00000166377.12;SE:chr18:76914555-76936813:76936907-76953183:+	20	24	1	0.956521739130435	40	34	11	0.770833333333333
chr18	76959894	76961894	chr18	76829394	77138278	+	ENSG00000166377.12	ATP9B	chr18	76914555	76936813	76936907	76953183	+	ENSG00000166377.12;SE:chr18:76914555-76936813:76936907-76953183:+	20	24	1	0.956521739130435	40	34	11	0.770833333333333
chr18	77026394	77028394	chr18	76829394	77138278	+	ENSG00000166377.12	ATP9B	chr18	76914555	76936813	76936907	76953183	+	ENSG00000166377.12;SE:chr18:76914555-76936813:76936907-76953183:+	20	24	1	0.956521739130435	40	34	11	0.770833333333333
chr18	77133894	77136394	chr18	76829394	77138278	+	ENSG00000166377.12	ATP9B	chr18	76914555	76936813	76936907	76953183	+	ENSG00000166377.12;SE:chr18:76914555-76936813:76936907-76953183:+	20	24	1	0.956521739130435	40	34	11	0.770833333333333
chr18	9594289	9595789	chr18	9546789	9614567	-	ENSG00000154845.10	PPP4R1	chr18	9562073	9562920	9563044	9563376	-	ENSG00000154845.10;SE:chr18:9562073-9562920:9563044-9563376:-	223	120	93	0.648393194706994	24	19	28	0.434343434343434
chr19	10997753	11000753	chr19	10982253	11033448	+	ENSG00000142453.6	CARM1	chr19	11031803	11032051	11032119	11032291	+	ENSG00000142453.6;SE:chr19:11031803-11032051:11032119-11032291:+	183	119	161	0.483974358974359	333	327	226	0.593525179856115
chr19	12713775	12716275	chr19	12688775	12750912	-	ENSG00000188033.5	ZNF490	chr19	12720016	12720684	12720788	12721378	-	ENSG00000188033.5;SE:chr19:12720016-12720684:12720788-12721378:-	12	15	13	0.509433962264151	8	9	30	0.220779220779221
chr19	16972218	16974718	chr19	16940218	16991164	+	ENSG00000127511.4	SIN3B	chr19	16973370	16973695	16973790	16974491	+	ENSG00000127511.4;SE:chr19:16973370-16973695:16973790-16974491:+	31	5	57	0.24	14	5	69	0.121019108280255
chr19	5141624	5143624	chr19	4969124	5153606	+	ENSG00000127663.8	KDM4B	chr19	5110829	5119129	5119230	5119664	+	ENSG00000127663.8;SE:chr19:5110829-5119129:5119230-5119664:+	31	20	7	0.784615384615385	54	37	74	0.380753138075314
chr2	109451213	109452713	chr2	109403213	109493034	+	ENSG00000163006.6	CCDC138	chr2	109473426	109489907	109490045	109492544	+	ENSG00000163006.6;SE:chr2:109473426-109489907:109490045-109492544:+	14	16	7	0.681818181818182	13	14	1	0.931034482758621
chr2	128852274	128853774	chr2	128848774	128953251	+	ENSG00000136731.8	UGGT1	chr2	128913161	128913966	128913989	128914826	+	ENSG00000136731.8;SE:chr2:128913161-128913966:128913989-128914826:+	26	31	8	0.780821917808219	2	7	57	0.0731707317073171
chr2	128912274	128914774	chr2	128848774	128953251	+	ENSG00000136731.8	UGGT1	chr2	128913161	128913966	128913989	128914826	+	ENSG00000136731.8;SE:chr2:128913161-128913966:128913989-128914826:+	26	31	8	0.780821917808219	2	7	57	0.0731707317073171
chr2	197533778	197535778	chr2	197504278	197628214	+	ENSG00000144395.12	CCDC150	chr2	197504502	197511065	197511228	197521357	+	ENSG00000144395.12;SE:chr2:197504502-197511065:197511228-197521357:+	77	39	86	0.402777777777778	97	51	56	0.569230769230769
chr2	197561278	197563278	chr2	197504278	197628214	+	ENSG00000144395.12	CCDC150	chr2	197504502	197511065	197511228	197521357	+	ENSG00000144395.12;SE:chr2:197504502-197511065:197511228-197521357:+	77	39	86	0.402777777777778	97	51	56	0.569230769230769
chr2	200815479	200817979	chr2	200794698	200820459	-	ENSG00000162971.6	C2orf60	chr2	200800770	200801128	200801215	200803656	-	ENSG00000162971.6;SE:chr2:200800770-200801128:200801215-200803656:-	9	9	3	0.75	27	24	2	0.927272727272727
chr2	20494452	20495952	chr2	20448452	20551995	-	ENSG00000055917.11	PUM2	chr2	20463221	20478344	20478580	20482708	-	ENSG00000055917.11;SE:chr2:20463221-20478344:20478580-20482708:-	153	225	29	0.86697247706422	130	149	56	0.713554987212276
chr2	20529452	20530952	chr2	20448452	20551995	-	ENSG00000055917.11	PUM2	chr2	20463221	20478344	20478580	20482708	-	ENSG00000055917.11;SE:chr2:20463221-20478344:20478580-20482708:-	153	225	29	0.86697247706422	130	149	56	0.713554987212276
chr2	231226009	231228509	chr2	231191899	231268447	+	ENSG00000185404.12	SP140L	chr2	231264957	231265049	231265128	231265670	+	ENSG00000185404.12;SE:chr2:231264957-231265049:231265128-231265670:+	28	16	47	0.318840579710145	46	60	52	0.504761904761905
chr2	232183260	232185260	chr2	232063260	232239548	+	ENSG00000135931.12	ARMC9	chr2	232100094	232104656	232104754	232121299	+	ENSG00000135931.12;SE:chr2:232100094-232104656:232104754-232121299:+	20	26	4	0.851851851851852	31	36	1	0.971014492753623
chr2	232185760	232188260	chr2	232063260	232239548	+	ENSG00000135931.12	ARMC9	chr2	232100094	232104656	232104754	232121299	+	ENSG00000135931.12;SE:chr2:232100094-232104656:232104754-232121299:+	20	26	4	0.851851851851852	31	36	1	0.971014492753623
chr2	39076871	39078871	chr2	39024871	39103075	-	ENSG00000163214.14	DHX57	chr2	39030057	39033701	39033835	39040963	-	ENSG00000163214.14;SE:chr2:39030057-39033701:39033835-39040963:-	103	88	14	0.872146118721461	62	48	0	1
chr2	39236037	39237537	chr2	39208537	39351486	-	ENSG00000115904.7	SOS1	chr2	39214732	39216411	39216455	39222264	-	ENSG00000115904.7;SE:chr2:39214732-39216411:39216455-39222264:-	105	123	45	0.716981132075472	18	33	37	0.408
chr2	39315537	39317037	chr2	39208537	39351486	-	ENSG00000115904.7	SOS1	chr2	39214732	39216411	39216455	39222264	-	ENSG00000115904.7;SE:chr2:39214732-39216411:39216455-39222264:-	105	123	45	0.716981132075472	18	33	37	0.408
chr2	39323037	39324537	chr2	39208537	39351486	-	ENSG00000115904.7	SOS1	chr2	39214732	39216411	39216455	39222264	-	ENSG00000115904.7;SE:chr2:39214732-39216411:39216455-39222264:-	105	123	45	0.716981132075472	18	33	37	0.408
chr2	45668819	45671319	chr2	45615819	45839304	-	ENSG00000068784.8	SRBD1	chr2	45647033	45704132	45704214	45715379	-	ENSG00000068784.8;SE:chr2:45647033-45704132:45704214-45715379:-	64	41	9	0.853658536585366	47	87	2	0.971014492753623
chr2	45703819	45705319	chr2	45615819	45839304	-	ENSG00000068784.8	SRBD1	chr2	45647033	45704132	45704214	45715379	-	ENSG00000068784.8;SE:chr2:45647033-45704132:45704214-45715379:-	64	41	9	0.853658536585366	47	87	2	0.971014492753623
chr2	45711319	45713319	chr2	45615819	45839304	-	ENSG00000068784.8	SRBD1	chr2	45647033	45704132	45704214	45715379	-	ENSG00000068784.8;SE:chr2:45647033-45704132:45704214-45715379:-	64	41	9	0.853658536585366	47	87	2	0.971014492753623
chr2	60988365	60989865	chr2	60983365	61029220	+	ENSG00000115421.7	PAPOLG	chr2	60997646	60998654	60998765	61002169	+	ENSG00000115421.7;SE:chr2:60997646-60998654:60998765-61002169:+	14	20	2	0.894736842105263	14	16	4	0.789473684210526
chr2	71506191	71508691	chr2	71503691	71662199	+	ENSG00000075292.11	ZNF638	chr2	71607695	71607968	71608033	71623271	+	ENSG00000075292.11;SE:chr2:71607695-71607968:71608033-71623271:+	11	0	23	0.192982456140351	1	1	82	0.0120481927710843
chr2	71579191	71581691	chr2	71503691	71662199	+	ENSG00000075292.11	ZNF638	chr2	71607695	71607968	71608033	71623271	+	ENSG00000075292.11;SE:chr2:71607695-71607968:71608033-71623271:+	11	0	23	0.192982456140351	1	1	82	0.0120481927710843
chr2	71588191	71589691	chr2	71503691	71662199	+	ENSG00000075292.11	ZNF638	chr2	71607695	71607968	71608033	71623271	+	ENSG00000075292.11;SE:chr2:71607695-71607968:71608033-71623271:+	11	0	23	0.192982456140351	1	1	82	0.0120481927710843
chr20	25405363	25406863	chr20	25388363	25433264	+	ENSG00000101003.8	GINS1	chr20	25388531	25391760	25391922	25394426	+	ENSG00000101003.8;SE:chr20:25388531-25391760:25391922-25394426:+	2	2	64	0.0303030303030303	2	14	39	0.170212765957447
chr20	25418863	25420863	chr20	25388363	25433264	+	ENSG00000101003.8	GINS1	chr20	25388531	25391760	25391922	25394426	+	ENSG00000101003.8;SE:chr20:25388531-25391760:25391922-25394426:+	2	2	64	0.0303030303030303	2	14	39	0.170212765957447
chr20	3135219	3137219	chr20	3088219	3140842	-	ENSG00000185019.12	UBOX5	chr20	3090960	3095951	3096112	3102030	-	ENSG00000185019.12;SE:chr20:3090960-3095951:3096112-3102030:-	8	21	6	0.707317073170732	6	8	7	0.5
chr20	32091381	32092881	chr20	32077881	32237842	+	ENSG00000078699.15	CBFA2T2	chr20	32211102	32211579	32211660	32212570	+	ENSG00000078699.15;SE:chr20:32211102-32211579:32211660-32212570:+	14	0	12	0.368421052631579	3	0	29	0.0491803278688525
chr20	32142881	32144881	chr20	32077881	32237842	+	ENSG00000078699.15	CBFA2T2	chr20	32211102	32211579	32211660	32212570	+	ENSG00000078699.15;SE:chr20:32211102-32211579:32211660-32212570:+	14	0	12	0.368421052631579	3	0	29	0.0491803278688525
chr20	32234381	32236881	chr20	32077881	32237842	+	ENSG00000078699.15	CBFA2T2	chr20	32211102	32211579	32211660	32212570	+	ENSG00000078699.15;SE:chr20:32211102-32211579:32211660-32212570:+	14	0	12	0.368421052631579	3	0	29	0.0491803278688525
chr20	33838660	33841160	chr20	33703160	33865928	-	ENSG00000088298.7	EDEM2	chr20	33719586	33721908	33721958	33722541	-	ENSG00000088298.7;SE:chr20:33719586-33721908:33721958-33722541:-	17	27	45	0.328358208955224	20	17	64	0.224242424242424
chr20	34092985	34094985	chr20	34042985	34099804	+	ENSG00000126001.11	CEP250	chr20	34086545	34087878	34087998	34089672	+	ENSG00000126001.11;SE:chr20:34086545-34087878:34087998-34089672:+	24	30	7	0.794117647058823	35	41	4	0.904761904761905
chr20	37646942	37649442	chr20	37590942	37668366	+	ENSG00000101452.8	DHX35	chr20	37650578	37652333	37652410	37653873	+	ENSG00000101452.8;SE:chr20:37650578-37652333:37652410-37653873:+	147	47	21	0.822033898305085	149	31	1	0.989010989010989
chr20	44691624	44693624	chr20	44689624	44718591	-	ENSG00000124160.7	NCOA5	chr20	44699175	44708026	44708092	44718456	-	ENSG00000124160.7;SE:chr20:44699175-44708026:44708092-44718456:-	19	11	5	0.75	45	7	2	0.928571428571429
chr20	45902859	45904359	chr20	45837859	45985567	-	ENSG00000101040.14	ZMYND8	chr20	45839542	45841287	45841370	45848909	-	ENSG00000101040.14;SE:chr20:45839542-45841287:45841370-45848909:-	192	152	369	0.317929759704251	152	165	157	0.502377179080824
chr20	52197104	52198604	chr20	52183604	52226446	-	ENSG00000171940.8	ZNF217	chr20	52185803	52188260	52188392	52192266	-	ENSG00000171940.8;SE:chr20:52185803-52188260:52188392-52192266:-	13	91	27	0.658227848101266	28	271	41	0.784776902887139
chr20	5550081	5552581	chr20	5525081	5591672	-	ENSG00000125772.7	GPCPD1	chr20	5564968	5566840	5566915	5573973	-	ENSG00000125772.7;SE:chr20:5564968-5566840:5566915-5573973:-	33	62	21	0.693430656934307	130	231	41	0.81489841986456
chr3	100035844	100038344	chr3	99979844	100044095	+	ENSG00000036054.8	TBC1D23	chr3	100029386	100030677	100030721	100034943	+	ENSG00000036054.8;SE:chr3:100029386-100030677:100030721-100034943:+	110	111	0	1	20	17	11	0.627118644067797
chr3	101091049	101092549	chr3	101043049	101232085	-	ENSG00000138468.11	SENP7	chr3	101212812	101219914	101219963	101231935	-	ENSG00000138468.11;SE:chr3:101212812-101219914:101219963-101231935:-	72	55	17	0.788819875776398	46	21	3	0.917808219178082
chr3	101097549	101100049	chr3	101043049	101232085	-	ENSG00000138468.11	SENP7	chr3	101212812	101219914	101219963	101231935	-	ENSG00000138468.11;SE:chr3:101212812-101219914:101219963-101231935:-	72	55	17	0.788819875776398	46	21	3	0.917808219178082
chr3	101108049	101110549	chr3	101043049	101232085	-	ENSG00000138468.11	SENP7	chr3	101212812	101219914	101219963	101231935	-	ENSG00000138468.11;SE:chr3:101212812-101219914:101219963-101231935:-	72	55	17	0.788819875776398	46	21	3	0.917808219178082
chr3	113123850	113125350	chr3	113005777	113160457	-	ENSG00000206530.4	WDR52	chr3	113125888	113127953	113128169	113135372	-	ENSG00000206530.4;SE:chr3:113125888-113127953:113128169-113135372:-	10	9	3	0.76	14	21	14	0.555555555555556
chr3	136068648	136070148	chr3	136055077	136471220	-	ENSG00000118007.8	STAG1	chr3	136221621	136237090	136237257	136240055	-	ENSG00000118007.8;SE:chr3:136221621-136237090:136237257-136240055:-	1	2	20	0.0697674418604651	11	14	43	0.225225225225225
chr3	136103648	136105648	chr3	136055077	136471220	-	ENSG00000118007.8	STAG1	chr3	136221621	136237090	136237257	136240055	-	ENSG00000118007.8;SE:chr3:136221621-136237090:136237257-136240055:-	1	2	20	0.0697674418604651	11	14	43	0.225225225225225
chr3	136140648	136143148	chr3	136055077	136471220	-	ENSG00000118007.8	STAG1	chr3	136221621	136237090	136237257	136240055	-	ENSG00000118007.8;SE:chr3:136221621-136237090:136237257-136240055:-	1	2	20	0.0697674418604651	11	14	43	0.225225225225225
chr3	136265148	136267648	chr3	136055077	136471220	-	ENSG00000118007.8	STAG1	chr3	136221621	136237090	136237257	136240055	-	ENSG00000118007.8;SE:chr3:136221621-136237090:136237257-136240055:-	1	2	20	0.0697674418604651	11	14	43	0.225225225225225
chr3	136312148	136313648	chr3	136055077	136471220	-	ENSG00000118007.8	STAG1	chr3	136221621	136237090	136237257	136240055	-	ENSG00000118007.8;SE:chr3:136221621-136237090:136237257-136240055:-	1	2	20	0.0697674418604651	11	14	43	0.225225225225225
chr3	136443648	136445148	chr3	136055077	136471220	-	ENSG00000118007.8	STAG1	chr3	136221621	136237090	136237257	136240055	-	ENSG00000118007.8;SE:chr3:136221621-136237090:136237257-136240055:-	1	2	20	0.0697674418604651	11	14	43	0.225225225225225
chr3	136461148	136462648	chr3	136055077	136471220	-	ENSG00000118007.8	STAG1	chr3	136221621	136237090	136237257	136240055	-	ENSG00000118007.8;SE:chr3:136221621-136237090:136237257-136240055:-	1	2	20	0.0697674418604651	11	14	43	0.225225225225225
chr3	142226577	142228577	chr3	142168077	142297668	-	ENSG00000175054.9	ATR	chr3	142168444	142169308	142169444	142171970	-	ENSG00000175054.9;SE:chr3:142168444-142169308:142169444-142171970:-	88	22	113	0.327380952380952	26	11	142	0.115264797507788
chr3	148760914	148763414	chr3	148747914	148804341	-	ENSG00000071794.10	HLTF	chr3	148768162	148769832	148769931	148773090	-	ENSG00000071794.10;SE:chr3:148768162-148769832:148769931-148773090:-	11	45	62	0.311111111111111	7	8	51	0.128205128205128
chr3	148774914	148777414	chr3	148747914	148804341	-	ENSG00000071794.10	HLTF	chr3	148768162	148769832	148769931	148773090	-	ENSG00000071794.10;SE:chr3:148768162-148769832:148769931-148773090:-	11	45	62	0.311111111111111	7	8	51	0.128205128205128
chr3	148783414	148785414	chr3	148747914	148804341	-	ENSG00000071794.10	HLTF	chr3	148768162	148769832	148769931	148773090	-	ENSG00000071794.10;SE:chr3:148768162-148769832:148769931-148773090:-	11	45	62	0.311111111111111	7	8	51	0.128205128205128
chr3	15476782	15478282	chr3	15468862	15484120	+	ENSG00000144597.9	AC027125.1	chr3	15471514	15473594	15473730	15475855	+	ENSG00000144597.9;SE:chr3:15471514-15473594:15473730-15475855:+	34	30	13	0.711111111111111	60	20	5	0.888888888888889
chr3	158523181	158524681	chr3	158449987	158547508	+	ENSG00000118855.12	MFSD1	chr3	158542025	158542967	158543090	158543804	+	ENSG00000118855.12;SE:chr3:158542025-158542967:158543090-158543804:+	18	22	43	0.317460317460317	5	0	57	0.0420168067226891
chr3	17230899	17233399	chr3	17199899	18486309	-	ENSG00000131374.9	TBC1D5	chr3	17255862	17275177	17275242	17279655	-	ENSG00000131374.9;SE:chr3:17255862-17275177:17275242-17279655:-	6	5	27	0.169230769230769	3	2	54	0.0442477876106195
chr3	17389899	17391399	chr3	17199899	18486309	-	ENSG00000131374.9	TBC1D5	chr3	17255862	17275177	17275242	17279655	-	ENSG00000131374.9;SE:chr3:17255862-17275177:17275242-17279655:-	6	5	27	0.169230769230769	3	2	54	0.0442477876106195
chr3	17453899	17455399	chr3	17199899	18486309	-	ENSG00000131374.9	TBC1D5	chr3	17255862	17275177	17275242	17279655	-	ENSG00000131374.9;SE:chr3:17255862-17275177:17275242-17279655:-	6	5	27	0.169230769230769	3	2	54	0.0442477876106195
chr3	17617899	17619399	chr3	17199899	18486309	-	ENSG00000131374.9	TBC1D5	chr3	17255862	17275177	17275242	17279655	-	ENSG00000131374.9;SE:chr3:17255862-17275177:17275242-17279655:-	6	5	27	0.169230769230769	3	2	54	0.0442477876106195
chr3	17628399	17629899	chr3	17199899	18486309	-	ENSG00000131374.9	TBC1D5	chr3	17255862	17275177	17275242	17279655	-	ENSG00000131374.9;SE:chr3:17255862-17275177:17275242-17279655:-	6	5	27	0.169230769230769	3	2	54	0.0442477876106195
chr3	17696399	17698899	chr3	17199899	18486309	-	ENSG00000131374.9	TBC1D5	chr3	17255862	17275177	17275242	17279655	-	ENSG00000131374.9;SE:chr3:17255862-17275177:17275242-17279655:-	6	5	27	0.169230769230769	3	2	54	0.0442477876106195
chr3	17942899	17944899	chr3	17199899	18486309	-	ENSG00000131374.9	TBC1D5	chr3	17255862	17275177	17275242	17279655	-	ENSG00000131374.9;SE:chr3:17255862-17275177:17275242-17279655:-	6	5	27	0.169230769230769	3	2	54	0.0442477876106195
chr3	18175399	18176899	chr3	17199899	18486309	-	ENSG00000131374.9	TBC1D5	chr3	17255862	17275177	17275242	17279655	-	ENSG00000131374.9;SE:chr3:17255862-17275177:17275242-17279655:-	6	5	27	0.169230769230769	3	2	54	0.0442477876106195
chr3	18261399	18262899	chr3	17199899	18486309	-	ENSG00000131374.9	TBC1D5	chr3	17255862	17275177	17275242	17279655	-	ENSG00000131374.9;SE:chr3:17255862-17275177:17275242-17279655:-	6	5	27	0.169230769230769	3	2	54	0.0442477876106195
chr3	196610227	196611727	chr3	196594727	196661585	+	ENSG00000119231.6	SENP5	chr3	196594944	196612022	196613565	196626537	+	ENSG00000119231.6;SE:chr3:196594944-196612022:196613565-196626537:+	20	75	17	0.736434108527132	12	62	2	0.948717948717949
chr3	196646727	196649227	chr3	196594727	196661585	+	ENSG00000119231.6	SENP5	chr3	196594944	196612022	196613565	196626537	+	ENSG00000119231.6;SE:chr3:196594944-196612022:196613565-196626537:+	20	75	17	0.736434108527132	12	62	2	0.948717948717949
chr3	197454764	197456264	chr3	197398264	197476598	-	ENSG00000145016.9	KIAA0226	chr3	197411088	197417945	197418019	197420586	-	ENSG00000145016.9;SE:chr3:197411088-197417945:197418019-197420586:-	44	29	54	0.403314917127072	65	32	123	0.282798833819242
chr3	197459764	197462264	chr3	197398264	197476598	-	ENSG00000145016.9	KIAA0226	chr3	197411088	197417945	197418019	197420586	-	ENSG00000145016.9;SE:chr3:197411088-197417945:197418019-197420586:-	44	29	54	0.403314917127072	65	32	123	0.282798833819242
chr3	27421714	27423214	chr3	27414214	27525911	-	ENSG00000033867.12	SLC4A7	chr3	27446454	27450847	27451021	27453133	-	ENSG00000033867.12;SE:chr3:27446454-27450847:27451021-27453133:-	9	20	0	1	36	51	9	0.828571428571429
chr3	27434714	27436214	chr3	27414214	27525911	-	ENSG00000033867.12	SLC4A7	chr3	27446454	27450847	27451021	27453133	-	ENSG00000033867.12;SE:chr3:27446454-27450847:27451021-27453133:-	9	20	0	1	36	51	9	0.828571428571429
chr3	27508214	27509714	chr3	27414214	27525911	-	ENSG00000033867.12	SLC4A7	chr3	27446454	27450847	27451021	27453133	-	ENSG00000033867.12;SE:chr3:27446454-27450847:27451021-27453133:-	9	20	0	1	36	51	9	0.828571428571429
chr3	37187823	37190323	chr3	37094117	37225180	-	ENSG00000093167.13	LRRFIP2	chr3	37125297	37132958	37133029	37136283	-	ENSG00000093167.13;SE:chr3:37125297-37132958:37133029-37136283:-	13	31	6	0.785714285714286	13	15	18	0.4375
chr3	37359168	37361668	chr3	37284668	37408242	+	ENSG00000144674.12	GOLGA4	chr3	37376657	37378634	37378654	37379157	+	ENSG00000144674.12;SE:chr3:37376657-37378634:37378654-37379157:+	98	87	1	0.989304812834225	60	60	8	0.882352941176471
chr3	37359168	37361668	chr3	37284668	37408242	+	ENSG00000144674.12	GOLGA4	chr3	37396678	37402734	37402796	37407571	+	ENSG00000144674.12;SE:chr3:37396678-37402734:37402796-37407571:+	45	41	239	0.152482269503546	102	48	76	0.496688741721854
chr3	4628032	4630032	chr3	4535032	4889524	+	ENSG00000150995.12	ITPR1	chr3	4693902	4695526	4695570	4699808	+	ENSG00000150995.12;SE:chr3:4693902-4695526:4695570-4699808:+	37	27	17	0.653061224489796	460	292	66	0.850678733031674
chr3	4734532	4737032	chr3	4535032	4889524	+	ENSG00000150995.12	ITPR1	chr3	4693902	4695526	4695570	4699808	+	ENSG00000150995.12;SE:chr3:4693902-4695526:4695570-4699808:+	37	27	17	0.653061224489796	460	292	66	0.850678733031674
chr3	4798032	4799532	chr3	4535032	4889524	+	ENSG00000150995.12	ITPR1	chr3	4693902	4695526	4695570	4699808	+	ENSG00000150995.12;SE:chr3:4693902-4695526:4695570-4699808:+	37	27	17	0.653061224489796	460	292	66	0.850678733031674
chr3	4880032	4882032	chr3	4535032	4889524	+	ENSG00000150995.12	ITPR1	chr3	4693902	4695526	4695570	4699808	+	ENSG00000150995.12;SE:chr3:4693902-4695526:4695570-4699808:+	37	27	17	0.653061224489796	460	292	66	0.850678733031674
chr3	53882107	53883607	chr3	53880607	53899827	+	ENSG00000056736.5	IL17RB	chr3	53887024	53889321	53889368	53890871	+	ENSG00000056736.5;SE:chr3:53887024-53889321:53889368-53890871:+	92	63	18	0.81151832460733	345	212	8	0.972076788830716
chr3	56680689	56682189	chr3	56654161	56717265	-	ENSG00000163946.9	C3orf63	chr3	56695045	56696413	56696518	56697569	-	ENSG00000163946.9;SE:chr3:56695045-56696413:56696518-56697569:-	14	6	3	0.769230769230769	40	31	5	0.876543209876543
chr3	56710189	56712689	chr3	56654161	56717265	-	ENSG00000163946.9	C3orf63	chr3	56695045	56696413	56696518	56697569	-	ENSG00000163946.9;SE:chr3:56695045-56696413:56696518-56697569:-	14	6	3	0.769230769230769	40	31	5	0.876543209876543
chr3	56714189	56715689	chr3	56654161	56717265	-	ENSG00000163946.9	C3orf63	chr3	56695045	56696413	56696518	56697569	-	ENSG00000163946.9;SE:chr3:56695045-56696413:56696518-56697569:-	14	6	3	0.769230769230769	40	31	5	0.876543209876543
chr4	103610660	103612160	chr4	103552660	103682151	-	ENSG00000109323.4	MANBA	chr4	103647840	103674980	103675152	103681875	-	ENSG00000109323.4;SE:chr4:103647840-103674980:103675152-103681875:-	1	6	19	0.155555555555556	1	15	146	0.051948051948052
chr4	110358928	110361428	chr4	110354928	110461612	+	ENSG00000138802.6	SEC24B	chr4	110394342	110402833	110402937	110412483	+	ENSG00000138802.6;SE:chr4:110394342-110402833:110402937-110412483:+	181	213	177	0.526737967914438	122	180	211	0.417127071823204
chr4	123242488	123243988	chr4	123073488	123283913	+	ENSG00000138688.9	KIAA1109	chr4	123246475	123247010	123247072	123249259	+	ENSG00000138688.9;SE:chr4:123246475-123247010:123247072-123249259:+	19	65	11	0.792452830188679	13	13	64	0.168831168831169
chr4	144277915	144279415	chr4	144257915	144395721	+	ENSG00000109458.4	GAB1	chr4	144361535	144378833	144378922	144380538	+	ENSG00000109458.4;SE:chr4:144361535-144378833:144378922-144380538:+	9	23	19	0.457142857142857	4	6	41	0.108695652173913
chr4	144292415	144294415	chr4	144257915	144395721	+	ENSG00000109458.4	GAB1	chr4	144361535	144378833	144378922	144380538	+	ENSG00000109458.4;SE:chr4:144361535-144378833:144378922-144380538:+	9	23	19	0.457142857142857	4	6	41	0.108695652173913
chr4	16173628	16175128	chr4	16162128	16229033	-	ENSG00000169762.11	TAPT1	chr4	16168416	16172276	16172352	16175827	-	ENSG00000169762.11;SE:chr4:16168416-16172276:16172352-16175827:-	231	224	86	0.725677830940989	89	129	15	0.879032258064516
chr4	16206628	16208128	chr4	16162128	16229033	-	ENSG00000169762.11	TAPT1	chr4	16168416	16172276	16172352	16175827	-	ENSG00000169762.11;SE:chr4:16168416-16172276:16172352-16175827:-	231	224	86	0.725677830940989	89	129	15	0.879032258064516
chr4	166132256	166133756	chr4	166128770	166244308	+	ENSG00000109466.9	KLHL2	chr4	166220808	166226760	166226877	166231705	+	ENSG00000109466.9;SE:chr4:166220808-166226760:166226877-166231705:+	24	44	5	0.871794871794872	63	59	1	0.983870967741935
chr4	166132256	166133756	chr4	166128770	166244308	+	ENSG00000109466.9	KLHL2	chr4	166239121	166242464	166242527	166243184	+	ENSG00000109466.9;SE:chr4:166239121-166242464:166242527-166243184:+	17	29	48	0.323943661971831	12	15	50	0.21259842519685
chr4	166153756	166155256	chr4	166128770	166244308	+	ENSG00000109466.9	KLHL2	chr4	166220808	166226760	166226877	166231705	+	ENSG00000109466.9;SE:chr4:166220808-166226760:166226877-166231705:+	24	44	5	0.871794871794872	63	59	1	0.983870967741935
chr4	166153756	166155256	chr4	166128770	166244308	+	ENSG00000109466.9	KLHL2	chr4	166239121	166242464	166242527	166243184	+	ENSG00000109466.9;SE:chr4:166239121-166242464:166242527-166243184:+	17	29	48	0.323943661971831	12	15	50	0.21259842519685
chr4	166176256	166177756	chr4	166128770	166244308	+	ENSG00000109466.9	KLHL2	chr4	166220808	166226760	166226877	166231705	+	ENSG00000109466.9;SE:chr4:166220808-166226760:166226877-166231705:+	24	44	5	0.871794871794872	63	59	1	0.983870967741935
chr4	166176256	166177756	chr4	166128770	166244308	+	ENSG00000109466.9	KLHL2	chr4	166239121	166242464	166242527	166243184	+	ENSG00000109466.9;SE:chr4:166239121-166242464:166242527-166243184:+	17	29	48	0.323943661971831	12	15	50	0.21259842519685
chr4	166221256	166222756	chr4	166128770	166244308	+	ENSG00000109466.9	KLHL2	chr4	166220808	166226760	166226877	166231705	+	ENSG00000109466.9;SE:chr4:166220808-166226760:166226877-166231705:+	24	44	5	0.871794871794872	63	59	1	0.983870967741935
chr4	166221256	166222756	chr4	166128770	166244308	+	ENSG00000109466.9	KLHL2	chr4	166239121	166242464	166242527	166243184	+	ENSG00000109466.9;SE:chr4:166239121-166242464:166242527-166243184:+	17	29	48	0.323943661971831	12	15	50	0.21259842519685
chr4	185646767	185648267	chr4	185615772	185655287	-	ENSG00000151725.6	MLF1IP	chr4	185618957	185621974	185622035	185623243	-	ENSG00000151725.6;SE:chr4:185618957-185621974:185622035-185623243:-	49	25	1	0.973684210526316	51	39	12	0.789473684210526
chr4	185649267	185650767	chr4	185615772	185655287	-	ENSG00000151725.6	MLF1IP	chr4	185618957	185621974	185622035	185623243	-	ENSG00000151725.6;SE:chr4:185618957-185621974:185622035-185623243:-	49	25	1	0.973684210526316	51	39	12	0.789473684210526
chr4	2710200	2711700	chr4	2626988	2734292	+	ENSG00000125386.10	FAM193A	chr4	2648559	2656785	2656856	2659530	+	ENSG00000125386.10;SE:chr4:2648559-2656785:2656856-2659530:+	1	21	34	0.244444444444444	1	16	56	0.131782945736434
chr4	76869309	76871809	chr4	76862103	76912115	-	ENSG00000198301.7	SDAD1	chr4	76886975	76888430	76888487	76890449	-	ENSG00000198301.7;SE:chr4:76886975-76888430:76888487-76890449:-	115	65	13	0.87378640776699	139	47	2	0.978947368421053
chr5	118522467	118524467	chr5	118373467	118584833	+	ENSG00000172869.10	DMXL1	chr5	118539131	118542529	118542591	118552596	+	ENSG00000172869.10;SE:chr5:118539131-118542529:118542591-118552596:+	9	20	36	0.287128712871287	5	5	34	0.128205128205128
chr5	118554967	118557467	chr5	118373467	118584833	+	ENSG00000172869.10	DMXL1	chr5	118539131	118542529	118542591	118552596	+	ENSG00000172869.10;SE:chr5:118539131-118542529:118542591-118552596:+	9	20	36	0.287128712871287	5	5	34	0.128205128205128
chr5	130840114	130842614	chr5	130761584	131132756	-	ENSG00000217128.5	FNIP1	chr5	131044965	131046271	131046354	131052258	-	ENSG00000217128.5;SE:chr5:131044965-131046271:131046354-131052258:-	22	15	73	0.202185792349727	18	12	15	0.5
chr5	130848614	130851114	chr5	130761584	131132756	-	ENSG00000217128.5	FNIP1	chr5	131044965	131046271	131046354	131052258	-	ENSG00000217128.5;SE:chr5:131044965-131046271:131046354-131052258:-	22	15	73	0.202185792349727	18	12	15	0.5
chr5	130877114	130878614	chr5	130761584	131132756	-	ENSG00000217128.5	FNIP1	chr5	131044965	131046271	131046354	131052258	-	ENSG00000217128.5;SE:chr5:131044965-131046271:131046354-131052258:-	22	15	73	0.202185792349727	18	12	15	0.5
chr5	130930114	130931614	chr5	130761584	131132756	-	ENSG00000217128.5	FNIP1	chr5	131044965	131046271	131046354	131052258	-	ENSG00000217128.5;SE:chr5:131044965-131046271:131046354-131052258:-	22	15	73	0.202185792349727	18	12	15	0.5
chr5	131017614	131020114	chr5	130761584	131132756	-	ENSG00000217128.5	FNIP1	chr5	131044965	131046271	131046354	131052258	-	ENSG00000217128.5;SE:chr5:131044965-131046271:131046354-131052258:-	22	15	73	0.202185792349727	18	12	15	0.5
chr5	140010399	140011899	chr5	139781399	140099052	+	ENSG00000131503.14	ANKHD1	chr5	139844361	139851824	139851880	139862165	+	ENSG00000131503.14;SE:chr5:139844361-139851824:139851880-139862165:+	125	57	129	0.413636363636364	86	43	39	0.623188405797101
chr5	150514273	150516273	chr5	150480273	150537443	-	ENSG00000197043.7	ANXA6	chr5	150489407	150490188	150490205	150496688	-	ENSG00000197043.7;SE:chr5:150489407-150490188:150490205-150496688:-	59	53	19	0.746666666666667	1036	1075	179	0.855002025111381
chr5	150528273	150529773	chr5	150480273	150537443	-	ENSG00000197043.7	ANXA6	chr5	150489407	150490188	150490205	150496688	-	ENSG00000197043.7;SE:chr5:150489407-150490188:150490205-150496688:-	59	53	19	0.746666666666667	1036	1075	179	0.855002025111381
chr5	61801989	61803489	chr5	61699799	61924409	+	ENSG00000086200.10	IPO11	chr5	61887499	61897591	61897675	61922981	+	ENSG00000086200.10;SE:chr5:61887499-61897591:61897675-61922981:+	123	156	1	0.99288256227758	47	68	8	0.877862595419847
chr5	61816989	61818489	chr5	61699799	61924409	+	ENSG00000086200.10	IPO11	chr5	61887499	61897591	61897675	61922981	+	ENSG00000086200.10;SE:chr5:61887499-61897591:61897675-61922981:+	123	156	1	0.99288256227758	47	68	8	0.877862595419847
chr6	108439613	108441613	chr6	108362613	108487058	-	ENSG00000081087.10	OSTM1	chr6	108385503	108394846	108395002	108395454	-	ENSG00000081087.10;SE:chr6:108385503-108394846:108395002-108395454:-	5	1	18	0.142857142857143	0	0	21	0
chr6	155581459	155583459	chr6	155578643	155635627	-	ENSG00000029639.6	TFB1M	chr6	155632473	155634272	155634378	155635430	-	ENSG00000029639.6;SE:chr6:155632473-155634272:155634378-155635430:-	5	40	102	0.180722891566265	2	23	173	0.0673854447439353
chr6	157108063	157110563	chr6	157099063	157530401	+	ENSG00000049618.14	ARID1B	chr6	157495251	157495981	157496139	157502103	+	ENSG00000049618.14;SE:chr6:157495251-157495981:157496139-157502103:+	134	56	5	0.95	81	31	54	0.509090909090909
chr6	157115063	157117563	chr6	157099063	157530401	+	ENSG00000049618.14	ARID1B	chr6	157495251	157495981	157496139	157502103	+	ENSG00000049618.14;SE:chr6:157495251-157495981:157496139-157502103:+	134	56	5	0.95	81	31	54	0.509090909090909
chr6	157123063	157124563	chr6	157099063	157530401	+	ENSG00000049618.14	ARID1B	chr6	157495251	157495981	157496139	157502103	+	ENSG00000049618.14;SE:chr6:157495251-157495981:157496139-157502103:+	134	56	5	0.95	81	31	54	0.509090909090909
chr6	157170563	157173063	chr6	157099063	157530401	+	ENSG00000049618.14	ARID1B	chr6	157495251	157495981	157496139	157502103	+	ENSG00000049618.14;SE:chr6:157495251-157495981:157496139-157502103:+	134	56	5	0.95	81	31	54	0.509090909090909
chr6	157186563	157188563	chr6	157099063	157530401	+	ENSG00000049618.14	ARID1B	chr6	157495251	157495981	157496139	157502103	+	ENSG00000049618.14;SE:chr6:157495251-157495981:157496139-157502103:+	134	56	5	0.95	81	31	54	0.509090909090909
chr6	157285563	157287063	chr6	157099063	157530401	+	ENSG00000049618.14	ARID1B	chr6	157495251	157495981	157496139	157502103	+	ENSG00000049618.14;SE:chr6:157495251-157495981:157496139-157502103:+	134	56	5	0.95	81	31	54	0.509090909090909
chr6	157299063	157301063	chr6	157099063	157530401	+	ENSG00000049618.14	ARID1B	chr6	157495251	157495981	157496139	157502103	+	ENSG00000049618.14;SE:chr6:157495251-157495981:157496139-157502103:+	134	56	5	0.95	81	31	54	0.509090909090909
chr6	157337563	157340063	chr6	157099063	157530401	+	ENSG00000049618.14	ARID1B	chr6	157495251	157495981	157496139	157502103	+	ENSG00000049618.14;SE:chr6:157495251-157495981:157496139-157502103:+	134	56	5	0.95	81	31	54	0.509090909090909
chr6	157389063	157391563	chr6	157099063	157530401	+	ENSG00000049618.14	ARID1B	chr6	157495251	157495981	157496139	157502103	+	ENSG00000049618.14;SE:chr6:157495251-157495981:157496139-157502103:+	134	56	5	0.95	81	31	54	0.509090909090909
chr6	157414563	157416063	chr6	157099063	157530401	+	ENSG00000049618.14	ARID1B	chr6	157495251	157495981	157496139	157502103	+	ENSG00000049618.14;SE:chr6:157495251-157495981:157496139-157502103:+	134	56	5	0.95	81	31	54	0.509090909090909
chr6	71130144	71132644	chr6	71122644	71270877	+	ENSG00000082269.12	FAM135A	chr6	71191857	71195870	71195947	71200737	+	ENSG00000082269.12;SE:chr6:71191857-71195870:71195947-71200737:+	209	62	12	0.91864406779661	77	29	13	0.803030303030303
chr6	71240144	71242144	chr6	71122644	71270877	+	ENSG00000082269.12	FAM135A	chr6	71191857	71195870	71195947	71200737	+	ENSG00000082269.12;SE:chr6:71191857-71195870:71195947-71200737:+	209	62	12	0.91864406779661	77	29	13	0.803030303030303
chr6	86274714	86276214	chr6	86215214	86303874	-	ENSG00000135317.7	SNX14	chr6	86246642	86248556	86248582	86251703	-	ENSG00000135317.7;SE:chr6:86246642-86248556:86248582-86251703:-	3	5	95	0.0404040404040404	29	25	106	0.203007518796992
chr6	97259388	97260888	chr6	97245888	97285353	-	ENSG00000112218.5	GPR63	chr6	97247757	97279657	97279774	97285144	-	ENSG00000112218.5;SE:chr6:97247757-97279657:97279774-97285144:-	0	44	34	0.392857142857143	0	26	40	0.245283018867925
chr6	99368334	99370334	chr6	99321334	99395849	-	ENSG00000112234.3	FBXL4	chr6	99375698	99382638	99382755	99395682	-	ENSG00000112234.3;SE:chr6:99375698-99382638:99382755-99395682:-	58	19	8	0.827956989247312	44	12	14	0.666666666666667
chr7	11143499	11145499	chr7	11013499	11209250	+	ENSG00000106443.10	PHF14	chr7	11014572	11021999	11022786	11030330	+	ENSG00000106443.10;SE:chr7:11014572-11021999:11022786-11030330:+	60	18	2	0.951219512195122	54	49	15	0.774436090225564
chr7	11179999	11181499	chr7	11013499	11209250	+	ENSG00000106443.10	PHF14	chr7	11014572	11021999	11022786	11030330	+	ENSG00000106443.10;SE:chr7:11014572-11021999:11022786-11030330:+	60	18	2	0.951219512195122	54	49	15	0.774436090225564
chr7	116626292	116627792	chr7	116593292	116870157	+	ENSG00000004866.13	ST7	chr7	116772014	116774178	116774246	116776135	+	ENSG00000004866.13;SE:chr7:116772014-116774178:116774246-116776135:+	29	34	75	0.295774647887324	23	24	161	0.127371273712737
chr7	116663292	116664792	chr7	116593292	116870157	+	ENSG00000004866.13	ST7	chr7	116772014	116774178	116774246	116776135	+	ENSG00000004866.13;SE:chr7:116772014-116774178:116774246-116776135:+	29	34	75	0.295774647887324	23	24	161	0.127371273712737
chr7	24911158	24913158	chr7	24836158	25021253	-	ENSG00000070882.8	OSBPL3	chr7	24882032	24888688	24888795	24892123	-	ENSG00000070882.8;SE:chr7:24882032-24888688:24888795-24892123:-	89	117	34	0.751824817518248	167	150	26	0.859078590785908
chr7	24916658	24919158	chr7	24836158	25021253	-	ENSG00000070882.8	OSBPL3	chr7	24882032	24888688	24888795	24892123	-	ENSG00000070882.8;SE:chr7:24882032-24888688:24888795-24892123:-	89	117	34	0.751824817518248	167	150	26	0.859078590785908
chr7	24927658	24929658	chr7	24836158	25021253	-	ENSG00000070882.8	OSBPL3	chr7	24882032	24888688	24888795	24892123	-	ENSG00000070882.8;SE:chr7:24882032-24888688:24888795-24892123:-	89	117	34	0.751824817518248	167	150	26	0.859078590785908
chr7	3010775	3013275	chr7	2945775	3083579	-	ENSG00000198286.5	CARD11	chr7	2998265	3020154	3020214	3083301	-	ENSG00000198286.5;SE:chr7:2998265-3020154:3020214-3083301:-	1	2	18	0.0769230769230769	45	23	149	0.185792349726776
chr7	3059775	3061275	chr7	2945775	3083579	-	ENSG00000198286.5	CARD11	chr7	2998265	3020154	3020214	3083301	-	ENSG00000198286.5;SE:chr7:2998265-3020154:3020214-3083301:-	1	2	18	0.0769230769230769	45	23	149	0.185792349726776
chr7	38222824	38224324	chr7	38217824	38270272	+	ENSG00000010270.9	STARD3NL	chr7	38254706	38256626	38256679	38256789	+	ENSG00000010270.9;SE:chr7:38254706-38256626:38256679-38256789:+	90	113	18	0.849372384937239	197	174	7	0.963636363636364
chr7	38227824	38229324	chr7	38217824	38270272	+	ENSG00000010270.9	STARD3NL	chr7	38254706	38256626	38256679	38256789	+	ENSG00000010270.9;SE:chr7:38254706-38256626:38256679-38256789:+	90	113	18	0.849372384937239	197	174	7	0.963636363636364
chr7	38850063	38851563	chr7	38762563	38971994	-	ENSG00000006715.11	VPS41	chr7	38766588	38767941	38768034	38768142	-	ENSG00000006715.11;SE:chr7:38766588-38767941:38768034-38768142:-	228	201	372	0.365728900255754	159	141	505	0.229007633587786
chr7	38940563	38942063	chr7	38762563	38971994	-	ENSG00000006715.11	VPS41	chr7	38766588	38767941	38768034	38768142	-	ENSG00000006715.11;SE:chr7:38766588-38767941:38768034-38768142:-	228	201	372	0.365728900255754	159	141	505	0.229007633587786
chr7	5369921	5371421	chr7	5346421	5465045	-	ENSG00000182095.9	TNRC18	chr7	5399200	5401225	5401353	5401528	-	ENSG00000182095.9;SE:chr7:5399200-5401225:5401353-5401528:-	18	21	9	0.684210526315789	23	27	1	0.961538461538462
chr7	5394421	5395921	chr7	5346421	5465045	-	ENSG00000182095.9	TNRC18	chr7	5399200	5401225	5401353	5401528	-	ENSG00000182095.9;SE:chr7:5399200-5401225:5401353-5401528:-	18	21	9	0.684210526315789	23	27	1	0.961538461538462
chr7	5402921	5404921	chr7	5346421	5465045	-	ENSG00000182095.9	TNRC18	chr7	5399200	5401225	5401353	5401528	-	ENSG00000182095.9;SE:chr7:5399200-5401225:5401353-5401528:-	18	21	9	0.684210526315789	23	27	1	0.961538461538462
chr7	73719303	73720803	chr7	73703803	73820273	+	ENSG00000106665.10	CLIP2	chr7	73778645	73787262	73787366	73790217	+	ENSG00000106665.10;SE:chr7:73778645-73787262:73787366-73790217:+	0	0	31	0	10	9	72	0.116564417177914
chr7	73719303	73720803	chr7	73703803	73820273	+	ENSG00000106665.10	CLIP2	chr7	73778645	73787262	73787366	73790217	+	ENSGR0000197976.6;SE:chrY:1668325-1669031:1669100-1669552:+	20	30	10	0.714285714285714	13	55	49	0.409638554216867
chr7	91630681	91632181	chr7	91570181	91739987	+	ENSG00000127914.11	AKAP9	chr7	91609647	91621472	91621525	91622199	+	ENSG00000127914.11;SE:chr7:91609647-91621472:91621525-91622199:+	46	27	0	1	23	17	16	0.555555555555556
chr7	91920548	91922548	chr7	91875548	92030698	+	ENSG00000001629.5	ANKIB1	chr7	91974380	91977261	91977330	91980264	+	ENSG00000001629.5;SE:chr7:91974380-91977261:91977330-91980264:+	2	18	22	0.3125	2	19	61	0.146853146853147
chr7	99111607	99113107	chr7	99101607	99132323	+	ENSG00000196652.6	ZKSCAN5	chr7	99117532	99117792	99117927	99123436	+	ENSG00000196652.6;SE:chr7:99117532-99117792:99117927-99123436:+	4	10	11	0.388888888888889	19	16	15	0.538461538461538
chr8	105533959	105535459	chr8	105501459	105601417	-	ENSG00000147650.6	LRP12	chr8	105521302	105544135	105544191	105601047	-	ENSG00000147650.6;SE:chr8:105521302-105544135:105544191-105601047:-	50	32	24	0.630769230769231	35	16	6	0.80952380952381
chr8	131153853	131156353	chr8	131064353	131455906	-	ENSG00000153317.9	ASAP1	chr8	131092217	131104219	131104389	131124340	-	ENSG00000153317.9;SE:chr8:131092217-131104219:131104389-131124340:-	37	31	5	0.871794871794872	26	43	14	0.711340206185567
chr8	131194353	131196353	chr8	131064353	131455906	-	ENSG00000153317.9	ASAP1	chr8	131092217	131104219	131104389	131124340	-	ENSG00000153317.9;SE:chr8:131092217-131104219:131104389-131124340:-	37	31	5	0.871794871794872	26	43	14	0.711340206185567
chr8	131197853	131200353	chr8	131064353	131455906	-	ENSG00000153317.9	ASAP1	chr8	131092217	131104219	131104389	131124340	-	ENSG00000153317.9;SE:chr8:131092217-131104219:131104389-131124340:-	37	31	5	0.871794871794872	26	43	14	0.711340206185567
chr8	131217353	131219853	chr8	131064353	131455906	-	ENSG00000153317.9	ASAP1	chr8	131092217	131104219	131104389	131124340	-	ENSG00000153317.9;SE:chr8:131092217-131104219:131104389-131124340:-	37	31	5	0.871794871794872	26	43	14	0.711340206185567
chr8	131255853	131257853	chr8	131064353	131455906	-	ENSG00000153317.9	ASAP1	chr8	131092217	131104219	131104389	131124340	-	ENSG00000153317.9;SE:chr8:131092217-131104219:131104389-131124340:-	37	31	5	0.871794871794872	26	43	14	0.711340206185567
chr8	131261853	131263853	chr8	131064353	131455906	-	ENSG00000153317.9	ASAP1	chr8	131092217	131104219	131104389	131124340	-	ENSG00000153317.9;SE:chr8:131092217-131104219:131104389-131124340:-	37	31	5	0.871794871794872	26	43	14	0.711340206185567
chr8	131270353	131272853	chr8	131064353	131455906	-	ENSG00000153317.9	ASAP1	chr8	131092217	131104219	131104389	131124340	-	ENSG00000153317.9;SE:chr8:131092217-131104219:131104389-131124340:-	37	31	5	0.871794871794872	26	43	14	0.711340206185567
chr8	131362853	131364353	chr8	131064353	131455906	-	ENSG00000153317.9	ASAP1	chr8	131092217	131104219	131104389	131124340	-	ENSG00000153317.9;SE:chr8:131092217-131104219:131104389-131124340:-	37	31	5	0.871794871794872	26	43	14	0.711340206185567
chr8	131372853	131374353	chr8	131064353	131455906	-	ENSG00000153317.9	ASAP1	chr8	131092217	131104219	131104389	131124340	-	ENSG00000153317.9;SE:chr8:131092217-131104219:131104389-131124340:-	37	31	5	0.871794871794872	26	43	14	0.711340206185567
chr8	131431353	131432853	chr8	131064353	131455906	-	ENSG00000153317.9	ASAP1	chr8	131092217	131104219	131104389	131124340	-	ENSG00000153317.9;SE:chr8:131092217-131104219:131104389-131124340:-	37	31	5	0.871794871794872	26	43	14	0.711340206185567
chr8	131444353	131446353	chr8	131064353	131455906	-	ENSG00000153317.9	ASAP1	chr8	131092217	131104219	131104389	131124340	-	ENSG00000153317.9;SE:chr8:131092217-131104219:131104389-131124340:-	37	31	5	0.871794871794872	26	43	14	0.711340206185567
chr8	132918835	132920335	chr8	132916335	133025889	+	ENSG00000132294.8	EFR3A	chr8	133008744	133013016	133013245	133014006	+	ENSG00000132294.8;SE:chr8:133008744-133013016:133013245-133014006:+	17	9	17	0.433333333333333	7	9	43	0.156862745098039
chr8	132943835	132945835	chr8	132916335	133025889	+	ENSG00000132294.8	EFR3A	chr8	133008744	133013016	133013245	133014006	+	ENSG00000132294.8;SE:chr8:133008744-133013016:133013245-133014006:+	17	9	17	0.433333333333333	7	9	43	0.156862745098039
chr8	132959835	132961335	chr8	132916335	133025889	+	ENSG00000132294.8	EFR3A	chr8	133008744	133013016	133013245	133014006	+	ENSG00000132294.8;SE:chr8:133008744-133013016:133013245-133014006:+	17	9	17	0.433333333333333	7	9	43	0.156862745098039
chr8	145009821	145011821	chr8	144989321	145050902	-	ENSG00000178209.10	PLEC	chr8	144996563	144996672	145000052	145000952	-	ENSG00000178209.10;SE:chr8:144996563-144996672:145000052-145000952:-	195	153	89	0.661596958174905	203	109	145	0.518272425249169
chr8	17790849	17792349	chr8	17780349	17887453	+	ENSG00000078674.11	PCM1	chr8	17797370	17797551	17797667	17804695	+	ENSG00000078674.11;SE:chr8:17797370-17797551:17797667-17804695:+	15	24	10	0.661016949152542	14	36	46	0.352112676056338
chr8	27187999	27189499	chr8	27168999	27316903	+	ENSG00000120899.12	PTK2B	chr8	27301788	27303311	27303436	27308266	+	ENSG00000120899.12;SE:chr8:27301788-27303311:27303436-27308266:+	353	452	29	0.93279258400927	144	148	335	0.303534303534304
chr8	27224999	27226499	chr8	27168999	27316903	+	ENSG00000120899.12	PTK2B	chr8	27301788	27303311	27303436	27308266	+	ENSG00000120899.12;SE:chr8:27301788-27303311:27303436-27308266:+	353	452	29	0.93279258400927	144	148	335	0.303534303534304
chr8	27226999	27229499	chr8	27168999	27316903	+	ENSG00000120899.12	PTK2B	chr8	27301788	27303311	27303436	27308266	+	ENSG00000120899.12;SE:chr8:27301788-27303311:27303436-27308266:+	353	452	29	0.93279258400927	144	148	335	0.303534303534304
chr8	56690983	56692483	chr8	56685701	56738007	+	ENSG00000137574.6	TGS1	chr8	56686278	56695307	56695371	56698278	+	ENSG00000137574.6;SE:chr8:56686278-56695307:56695371-56698278:+	18	14	7	0.695652173913043	39	47	5	0.895833333333333
chr8	86134316	86135816	chr8	86132816	86196302	+	ENSG00000185015.3	CA13	chr8	86178932	86179446	86179587	86180131	+	ENSG00000185015.3;SE:chr8:86178932-86179446:86179587-86180131:+	0	0	33	0	0	4	16	0.111111111111111
chr8	86165816	86168316	chr8	86132816	86196302	+	ENSG00000185015.3	CA13	chr8	86178932	86179446	86179587	86180131	+	ENSG00000185015.3;SE:chr8:86178932-86179446:86179587-86180131:+	0	0	33	0	0	4	16	0.111111111111111
chr8	86175816	86177316	chr8	86132816	86196302	+	ENSG00000185015.3	CA13	chr8	86178932	86179446	86179587	86180131	+	ENSG00000185015.3;SE:chr8:86178932-86179446:86179587-86180131:+	0	0	33	0	0	4	16	0.111111111111111
chr8	94816572	94818572	chr8	94767072	94831462	+	ENSG00000164953.11	TMEM67	chr8	94803547	94804110	94804232	94805426	+	ENSG00000164953.11;SE:chr8:94803547-94804110:94804232-94805426:+	5	4	29	0.134328358208955	2	2	58	0.0333333333333333
chr8	95957539	95960539	chr8	95938200	95961639	-	ENSG00000164938.9	TP53INP1	chr8	95942956	95944298	95944335	95952088	-	ENSG00000164938.9;SE:chr8:95942956-95944298:95944335-95952088:-	28	40	74	0.314814814814815	88	84	60	0.589041095890411
chr9	100128765	100130265	chr9	100000765	100140806	+	ENSG00000197816.8	C9orf174	chr9	100053769	100054838	100054957	100056229	+	ENSG00000197816.8;SE:chr9:100053769-100054838:100054957-100056229:+	6	11	16	0.346938775510204	8	29	15	0.552238805970149
chr9	100128765	100130265	chr9	100000779	100139569	+	ENSG00000255036.1	RP11-23J9.4	chr9	100079510	100080745	100080864	100082408	+	ENSG00000255036.1;SE:chr9:100079510-100080745:100080864-100082408:+	55	29	16	0.724137931034483	23	4	2	0.870967741935484
chr9	100962781	100964281	chr9	100961281	101017915	-	ENSG00000095383.13	TBC1D2	chr9	101006411	101014067	101014208	101017455	-	ENSG00000095383.13;SE:chr9:101006411-101014067:101014208-101017455:-	19	30	5	0.830508474576271	12	15	0	1
chr9	108237577	108240077	chr9	108210077	108314714	+	ENSG00000106701.7	FSD1L	chr9	108210516	108223801	108223896	108226517	+	ENSG00000106701.7;SE:chr9:108210516-108223801:108223896-108226517:+	3	4	15	0.189189189189189	5	11	9	0.470588235294118
chr9	108244577	108247077	chr9	108210077	108314714	+	ENSG00000106701.7	FSD1L	chr9	108210516	108223801	108223896	108226517	+	ENSG00000106701.7;SE:chr9:108210516-108223801:108223896-108226517:+	3	4	15	0.189189189189189	5	11	9	0.470588235294118
chr9	108284077	108285577	chr9	108210077	108314714	+	ENSG00000106701.7	FSD1L	chr9	108210516	108223801	108223896	108226517	+	ENSG00000106701.7;SE:chr9:108210516-108223801:108223896-108226517:+	3	4	15	0.189189189189189	5	11	9	0.470588235294118
chr9	108308577	108310077	chr9	108210077	108314714	+	ENSG00000106701.7	FSD1L	chr9	108210516	108223801	108223896	108226517	+	ENSG00000106701.7;SE:chr9:108210516-108223801:108223896-108226517:+	3	4	15	0.189189189189189	5	11	9	0.470588235294118
chr9	123252647	123255147	chr9	123151147	123342448	-	ENSG00000136861.11	CDK5RAP2	chr9	123253755	123279864	123280164	123280705	-	ENSG00000136861.11;SE:chr9:123253755-123279864:123280164-123280705:-	0	10	32	0.135135135135135	0	3	56	0.0260869565217391
chr9	127850880	127852380	chr9	127714380	127905785	-	ENSG00000173611.11	SCAI	chr9	127818286	127828269	127828337	127904912	-	ENSG00000173611.11;SE:chr9:127818286-127828269:127828337-127904912:-	2	6	22	0.153846153846154	7	6	17	0.276595744680851
chr9	131316366	131319866	chr9	131314866	131395941	+	ENSG00000197694.7	SPTAN1	chr9	131353904	131355262	131355321	131356454	+	ENSG00000197694.7;SE:chr9:131353904-131355262:131355321-131356454:+	62	24	64	0.401869158878505	473	301	27	0.934782608695652
chr9	131316366	131319866	chr9	131314866	131395941	+	ENSG00000197694.7	SPTAN1	chr9	131371563	131371930	131371944	131373993	+	ENSG00000197694.7;SE:chr9:131371563-131371930:131371944-131373993:+	14	14	175	0.0740740740740741	186	207	889	0.181022570244127
chr9	131321366	131322866	chr9	131314866	131395941	+	ENSG00000197694.7	SPTAN1	chr9	131353904	131355262	131355321	131356454	+	ENSG00000197694.7;SE:chr9:131353904-131355262:131355321-131356454:+	62	24	64	0.401869158878505	473	301	27	0.934782608695652
chr9	131321366	131322866	chr9	131314866	131395941	+	ENSG00000197694.7	SPTAN1	chr9	131371563	131371930	131371944	131373993	+	ENSG00000197694.7;SE:chr9:131371563-131371930:131371944-131373993:+	14	14	175	0.0740740740740741	186	207	889	0.181022570244127
chr9	134315980	134317480	chr9	134269480	134375584	+	ENSG00000130723.12	PRRC2B	chr9	134367647	134369792	134369873	134371127	+	ENSG00000130723.12;SE:chr9:134367647-134369792:134369873-134371127:+	74	100	38	0.696	104	124	78	0.59375
chr9	5764525	5766025	chr9	5765076	5833117	-	ENSG00000099219.9	ERMP1	chr9	5801328	5805027	5805217	5805611	-	ENSG00000099219.9;SE:chr9:5801328-5805027:5805217-5805611:-	91	109	12	0.892857142857143	109	157	44	0.751412429378531
chr9	5767025	5769025	chr9	5765076	5833117	-	ENSG00000099219.9	ERMP1	chr9	5801328	5805027	5805217	5805611	-	ENSG00000099219.9;SE:chr9:5801328-5805027:5805217-5805611:-	91	109	12	0.892857142857143	109	157	44	0.751412429378531
chr9	5827525	5829525	chr9	5765076	5833117	-	ENSG00000099219.9	ERMP1	chr9	5801328	5805027	5805217	5805611	-	ENSG00000099219.9;SE:chr9:5801328-5805027:5805217-5805611:-	91	109	12	0.892857142857143	109	157	44	0.751412429378531
chr9	6750363	6752363	chr9	6720863	7175648	+	ENSG00000107077.12	KDM4C	chr9	6981118	6981842	6982765	6984166	+	ENSG00000107077.12;SE:chr9:6981118-6981842:6982765-6984166:+	0	6	34	0.0810810810810811	8	55	91	0.257142857142857
chr9	6776363	6778863	chr9	6720863	7175648	+	ENSG00000107077.12	KDM4C	chr9	6981118	6981842	6982765	6984166	+	ENSG00000107077.12;SE:chr9:6981118-6981842:6982765-6984166:+	0	6	34	0.0810810810810811	8	55	91	0.257142857142857
chr9	6815363	6817363	chr9	6720863	7175648	+	ENSG00000107077.12	KDM4C	chr9	6981118	6981842	6982765	6984166	+	ENSG00000107077.12;SE:chr9:6981118-6981842:6982765-6984166:+	0	6	34	0.0810810810810811	8	55	91	0.257142857142857
chr9	6954363	6955863	chr9	6720863	7175648	+	ENSG00000107077.12	KDM4C	chr9	6981118	6981842	6982765	6984166	+	ENSG00000107077.12;SE:chr9:6981118-6981842:6982765-6984166:+	0	6	34	0.0810810810810811	8	55	91	0.257142857142857
chr9	7043863	7045863	chr9	6720863	7175648	+	ENSG00000107077.12	KDM4C	chr9	6981118	6981842	6982765	6984166	+	ENSG00000107077.12;SE:chr9:6981118-6981842:6982765-6984166:+	0	6	34	0.0810810810810811	8	55	91	0.257142857142857
chr9	7094363	7095863	chr9	6720863	7175648	+	ENSG00000107077.12	KDM4C	chr9	6981118	6981842	6982765	6984166	+	ENSG00000107077.12;SE:chr9:6981118-6981842:6982765-6984166:+	0	6	34	0.0810810810810811	8	55	91	0.257142857142857
chr9	7116863	7119363	chr9	6720863	7175648	+	ENSG00000107077.12	KDM4C	chr9	6981118	6981842	6982765	6984166	+	ENSG00000107077.12;SE:chr9:6981118-6981842:6982765-6984166:+	0	6	34	0.0810810810810811	8	55	91	0.257142857142857
chr9	79885269	79887269	chr9	79792269	80036457	+	ENSG00000197969.6	VPS13A	chr9	79897190	79898271	79898387	79898463	+	ENSG00000197969.6;SE:chr9:79897190-79898271:79898387-79898463:+	33	25	0	1	34	52	5	0.895833333333333
chr9	88961148	88962648	chr9	88902648	88969369	-	ENSG00000083223.12	ZCCHC6	chr9	88940429	88941286	88941406	88943255	-	ENSG00000083223.12;SE:chr9:88940429-88941286:88941406-88943255:-	24	18	30	0.411764705882353	38	35	98	0.271375464684015
chr9	88964648	88966148	chr9	88902648	88969369	-	ENSG00000083223.12	ZCCHC6	chr9	88940429	88941286	88941406	88943255	-	ENSG00000083223.12;SE:chr9:88940429-88941286:88941406-88943255:-	24	18	30	0.411764705882353	38	35	98	0.271375464684015
chrX	123528062	123529562	chrX	123509753	124097666	-	ENSG00000009694.9	ODZ1	chrX	123615814	123621059	123621079	123630866	-	ENSG00000009694.9;SE:chrX:123615814-123621059:123621079-123630866:-	10	35	69	0.245901639344262	4	15	7	0.575757575757576
chrX	123621562	123623062	chrX	123509753	124097666	-	ENSG00000009694.9	ODZ1	chrX	123615814	123621059	123621079	123630866	-	ENSG00000009694.9;SE:chrX:123615814-123621059:123621079-123630866:-	10	35	69	0.245901639344262	4	15	7	0.575757575757576
chrX	123637562	123639562	chrX	123509753	124097666	-	ENSG00000009694.9	ODZ1	chrX	123615814	123621059	123621079	123630866	-	ENSG00000009694.9;SE:chrX:123615814-123621059:123621079-123630866:-	10	35	69	0.245901639344262	4	15	7	0.575757575757576
chrX	128686826	128689326	chrX	128673826	128726538	+	ENSG00000122126.10	OCRL	chrX	128710529	128718321	128718344	128720979	+	ENSG00000122126.10;SE:chrX:128710529-128718321:128718344-128720979:+	13	22	229	0.0709939148073022	6	5	24	0.186440677966102
chrX	138820505	138822505	chrX	138808505	139027435	-	ENSG00000101974.10	ATP11C	chrX	138867458	138869332	138869403	138870351	-	ENSG00000101974.10;SE:chrX:138867458-138869332:138869403-138870351:-	37	39	7	0.844444444444444	54	76	0	1
chrX	138847505	138850005	chrX	138808505	139027435	-	ENSG00000101974.10	ATP11C	chrX	138867458	138869332	138869403	138870351	-	ENSG00000101974.10;SE:chrX:138867458-138869332:138869403-138870351:-	37	39	7	0.844444444444444	54	76	0	1
chrX	138866505	138868505	chrX	138808505	139027435	-	ENSG00000101974.10	ATP11C	chrX	138867458	138869332	138869403	138870351	-	ENSG00000101974.10;SE:chrX:138867458-138869332:138869403-138870351:-	37	39	7	0.844444444444444	54	76	0	1
chrX	138875505	138878005	chrX	138808505	139027435	-	ENSG00000101974.10	ATP11C	chrX	138867458	138869332	138869403	138870351	-	ENSG00000101974.10;SE:chrX:138867458-138869332:138869403-138870351:-	37	39	7	0.844444444444444	54	76	0	1
chrX	138894005	138896005	chrX	138808505	139027435	-	ENSG00000101974.10	ATP11C	chrX	138867458	138869332	138869403	138870351	-	ENSG00000101974.10;SE:chrX:138867458-138869332:138869403-138870351:-	37	39	7	0.844444444444444	54	76	0	1
chrX	138896505	138898005	chrX	138808505	139027435	-	ENSG00000101974.10	ATP11C	chrX	138867458	138869332	138869403	138870351	-	ENSG00000101974.10;SE:chrX:138867458-138869332:138869403-138870351:-	37	39	7	0.844444444444444	54	76	0	1
chrX	138926005	138928505	chrX	138808505	139027435	-	ENSG00000101974.10	ATP11C	chrX	138867458	138869332	138869403	138870351	-	ENSG00000101974.10;SE:chrX:138867458-138869332:138869403-138870351:-	37	39	7	0.844444444444444	54	76	0	1
chrX	138946505	138948005	chrX	138808505	139027435	-	ENSG00000101974.10	ATP11C	chrX	138867458	138869332	138869403	138870351	-	ENSG00000101974.10;SE:chrX:138867458-138869332:138869403-138870351:-	37	39	7	0.844444444444444	54	76	0	1
chrX	30745476	30746976	chrX	30671476	30748725	+	ENSG00000198814.7	GK	chrX	30742298	30745583	30745669	30746849	+	ENSG00000198814.7;SE:chrX:30742298-30745583:30745669-30746849:+	20	42	0	1	26	28	6	0.818181818181818
chrX	30745476	30746976	chrX	30671476	30748725	+	ENSG00000198814.7	GK	chrX	30742298	30745583	30745669	30746849	+	ENSGR0000223773.2;SE:chrY:2487538-2490731:2490775-2491426:+	10	23	7	0.702127659574468	37	48	32	0.570469798657718
chrX	53621057	53623057	chrX	53559057	53713673	-	ENSG00000086758.10	HUWE1	chrX	53652219	53652747	53652989	53654361	-	ENSG00000086758.10;SE:chrX:53652219-53652747:53652989-53654361:-	63	101	38	0.683333333333333	116	130	111	0.525641025641026
chrX	53621057	53623057	chrX	53559057	53713673	-	ENSG00000086758.10	HUWE1	chrX	53707139	53707512	53707647	53710819	-	ENSG00000086758.10;SE:chrX:53707139-53707512:53707647-53710819:-	4	1	103	0.023696682464455	21	0	59	0.151079136690647
chrX	53625057	53626557	chrX	53559057	53713673	-	ENSG00000086758.10	HUWE1	chrX	53652219	53652747	53652989	53654361	-	ENSG00000086758.10;SE:chrX:53652219-53652747:53652989-53654361:-	63	101	38	0.683333333333333	116	130	111	0.525641025641026
chrX	53625057	53626557	chrX	53559057	53713673	-	ENSG00000086758.10	HUWE1	chrX	53707139	53707512	53707647	53710819	-	ENSG00000086758.10;SE:chrX:53707139-53707512:53707647-53710819:-	4	1	103	0.023696682464455	21	0	59	0.151079136690647

## Sheet: regevents_silent_enhancers_2
chr	enhancer_start	enhancer_end	gene_chr	gene_start	gene_end	gene_strand	gene_id	gene_name	event_chr	event_exon1_end	event_exon2_start	event_exon2_end	event_exon3_start	event_strand	event_id	E1E2_reads_k562	E2E3_reads_K562	E1E3_reads_K562	PSI_K562	E1E2_reads_GM12878	E2E3_reads_GM12878	E1E3_reads_GM12878	PSI_GM12878
chr1	100575119	100577619	chr1	100549119	100598511	-	ENSG00000156876.7	SASS6	chr1	100588040	100588766	100588845	100591438	-	ENSG00000156876.7;SE:chr1:100588040-100588766:100588845-100591438:-	45	56	10	0.834710743801653	39	35	2	0.948717948717949
chr1	150792181	150793681	chr1	150782181	150849244	-	ENSG00000143437.14	ARNT	chr1	150812130	150814900	150814944	150818739	-	ENSG00000143437.14;SE:chr1:150812130-150814900:150814944-150818739:-	41	33	18	0.672727272727273	37	46	37	0.528662420382166
chr1	150836681	150838681	chr1	150782181	150849244	-	ENSG00000143437.14	ARNT	chr1	150812130	150814900	150814944	150818739	-	ENSG00000143437.14;SE:chr1:150812130-150814900:150814944-150818739:-	41	33	18	0.672727272727273	37	46	37	0.528662420382166
chr1	169821245	169822745	chr1	169821804	169863408	-	ENSG00000000457.8	SCYL3	chr1	169824105	169824937	169825098	169828182	-	ENSG00000000457.8;SE:chr1:169824105-169824937:169825098-169828182:-	14	4	22	0.290322580645161	8	4	73	0.0759493670886076
chr1	169848245	169850245	chr1	169821804	169863408	-	ENSG00000000457.8	SCYL3	chr1	169824105	169824937	169825098	169828182	-	ENSG00000000457.8;SE:chr1:169824105-169824937:169825098-169828182:-	14	4	22	0.290322580645161	8	4	73	0.0759493670886076
chr1	169859245	169861745	chr1	169821804	169863408	-	ENSG00000000457.8	SCYL3	chr1	169824105	169824937	169825098	169828182	-	ENSG00000000457.8;SE:chr1:169824105-169824937:169825098-169828182:-	14	4	22	0.290322580645161	8	4	73	0.0759493670886076
chr1	197111258	197113758	chr1	197053258	197115824	-	ENSG00000066279.11	ASPM	chr1	197065294	197069561	197074315	197086919	-	ENSG00000066279.11;SE:chr1:197065294-197069561:197074315-197086919:-	70	14	8	0.84	84	29	20	0.738562091503268
chr1	206645291	206647291	chr1	206643791	206670223	+	ENSG00000143466.7	IKBKE	chr1	206644588	206646539	206646657	206647674	+	ENSG00000143466.7;SE:chr1:206644588-206646539:206646657-206647674:+	15	21	4	0.818181818181818	462	340	12	0.970944309927361
chr1	206647791	206650291	chr1	206643791	206670223	+	ENSG00000143466.7	IKBKE	chr1	206644588	206646539	206646657	206647674	+	ENSG00000143466.7;SE:chr1:206644588-206646539:206646657-206647674:+	15	21	4	0.818181818181818	462	340	12	0.970944309927361
chr1	206668291	206669791	chr1	206643791	206670223	+	ENSG00000143466.7	IKBKE	chr1	206644588	206646539	206646657	206647674	+	ENSG00000143466.7;SE:chr1:206644588-206646539:206646657-206647674:+	15	21	4	0.818181818181818	462	340	12	0.970944309927361
chr1	21198972	21201472	chr1	21132972	21503377	-	ENSG00000075151.13	EIF4G3	chr1	21212864	21219112	21219222	21220010	-	ENSG00000075151.13;SE:chr1:21212864-21219112:21219222-21220010:-	45	62	140	0.276485788113695	62	48	67	0.450819672131148
chr1	21289972	21291972	chr1	21132972	21503377	-	ENSG00000075151.13	EIF4G3	chr1	21212864	21219112	21219222	21220010	-	ENSG00000075151.13;SE:chr1:21212864-21219112:21219222-21220010:-	45	62	140	0.276485788113695	62	48	67	0.450819672131148
chr1	21300972	21302472	chr1	21132972	21503377	-	ENSG00000075151.13	EIF4G3	chr1	21212864	21219112	21219222	21220010	-	ENSG00000075151.13;SE:chr1:21212864-21219112:21219222-21220010:-	45	62	140	0.276485788113695	62	48	67	0.450819672131148
chr1	213181024	213183024	chr1	213165524	213189168	-	ENSG00000174606.7	ANGEL2	chr1	213173725	213174128	213174254	213178375	-	ENSG00000174606.7;SE:chr1:213173725-213174128:213174254-213178375:-	25	2	3	0.818181818181818	20	6	8	0.619047619047619
chr1	214468445	214470445	chr1	214454445	214510474	+	ENSG00000143499.9	SMYD2	chr1	214454770	214478530	214478593	214488105	+	ENSG00000143499.9;SE:chr1:214454770-214478530:214478593-214488105:+	97	113	64	0.621301775147929	103	109	37	0.741258741258741
chr1	214482945	214485445	chr1	214454445	214510474	+	ENSG00000143499.9	SMYD2	chr1	214454770	214478530	214478593	214488105	+	ENSG00000143499.9;SE:chr1:214454770-214478530:214478593-214488105:+	97	113	64	0.621301775147929	103	109	37	0.741258741258741
chr1	214489945	214492445	chr1	214454445	214510474	+	ENSG00000143499.9	SMYD2	chr1	214454770	214478530	214478593	214488105	+	ENSG00000143499.9;SE:chr1:214454770-214478530:214478593-214488105:+	97	113	64	0.621301775147929	103	109	37	0.741258741258741
chr1	214494445	214496945	chr1	214454445	214510474	+	ENSG00000143499.9	SMYD2	chr1	214454770	214478530	214478593	214488105	+	ENSG00000143499.9;SE:chr1:214454770-214478530:214478593-214488105:+	97	113	64	0.621301775147929	103	109	37	0.741258741258741
chr1	226420241	226422741	chr1	226418850	226497570	-	ENSG00000183814.10	LIN9	chr1	226475498	226483543	226483647	226485420	-	ENSG00000183814.10;SE:chr1:226475498-226483543:226483647-226485420:-	15	18	21	0.44	9	25	3	0.85
chr1	226434741	226437241	chr1	226418850	226497570	-	ENSG00000183814.10	LIN9	chr1	226475498	226483543	226483647	226485420	-	ENSG00000183814.10;SE:chr1:226475498-226483543:226483647-226485420:-	15	18	21	0.44	9	25	3	0.85
chr1	235624675	235626675	chr1	235610533	235667781	-	ENSG00000162885.6	B3GALNT2	chr1	235618996	235621911	235622094	235628953	-	ENSG00000162885.6;SE:chr1:235618996-235621911:235622094-235628953:-	16	22	2	0.904761904761905	13	12	11	0.531914893617021
chr1	25776888	25779388	chr1	25757388	25826700	+	ENSG00000204178.5	TMEM57	chr1	25780873	25783144	25783322	25784882	+	ENSG00000204178.5;SE:chr1:25780873-25783144:25783322-25784882:+	13	20	3	0.846153846153846	29	37	0	1
chr1	25780388	25781888	chr1	25757388	25826700	+	ENSG00000204178.5	TMEM57	chr1	25780873	25783144	25783322	25784882	+	ENSG00000204178.5;SE:chr1:25780873-25783144:25783322-25784882:+	13	20	3	0.846153846153846	29	37	0	1
chr1	25798888	25800888	chr1	25757388	25826700	+	ENSG00000204178.5	TMEM57	chr1	25780873	25783144	25783322	25784882	+	ENSG00000204178.5;SE:chr1:25780873-25783144:25783322-25784882:+	13	20	3	0.846153846153846	29	37	0	1
chr1	28397855	28399855	chr1	28296855	28415207	-	ENSG00000158161.11	EYA3	chr1	28323889	28324795	28324862	28326471	-	ENSG00000158161.11;SE:chr1:28323889-28324795:28324862-28326471:-	32	46	15	0.722222222222222	39	33	33	0.521739130434783
chr1	28407855	28409355	chr1	28296855	28415207	-	ENSG00000158161.11	EYA3	chr1	28323889	28324795	28324862	28326471	-	ENSG00000158161.11;SE:chr1:28323889-28324795:28324862-28326471:-	32	46	15	0.722222222222222	39	33	33	0.521739130434783
chr1	39574488	39575988	chr1	39546988	39952789	+	ENSG00000127603.15	MACF1	chr1	39838268	39844133	39844195	39844875	+	ENSG00000127603.15;SE:chr1:39838268-39844133:39844195-39844875:+	140	96	27	0.813793103448276	35	22	156	0.154471544715447
chr1	39735488	39737488	chr1	39546988	39952789	+	ENSG00000127603.15	MACF1	chr1	39838268	39844133	39844195	39844875	+	ENSG00000127603.15;SE:chr1:39838268-39844133:39844195-39844875:+	140	96	27	0.813793103448276	35	22	156	0.154471544715447
chr1	42722710	42725210	chr1	42642210	42801548	-	ENSG00000198815.4	FOXJ3	chr1	42664901	42671433	42671534	42693554	-	ENSG00000198815.4;SE:chr1:42664901-42671433:42671534-42693554:-	233	100	121	0.579130434782609	107	55	32	0.716814159292035
chr1	42725710	42727710	chr1	42642210	42801548	-	ENSG00000198815.4	FOXJ3	chr1	42664901	42671433	42671534	42693554	-	ENSG00000198815.4;SE:chr1:42664901-42671433:42671534-42693554:-	233	100	121	0.579130434782609	107	55	32	0.716814159292035
chr1	75193170	75195170	chr1	75171170	75199092	-	ENSG00000116791.9	CRYZ	chr1	75172678	75172787	75172888	75175782	-	ENSG00000116791.9;SE:chr1:75172678-75172787:75172888-75175782:-	31	8	1	0.951219512195122	123	89	48	0.688311688311688
chr10	102023050	102026050	chr10	101992050	102027437	-	ENSG00000095485.11	CWF19L1	chr10	101995521	101996607	101996726	101997779	-	ENSG00000095485.11;SE:chr10:101995521-101996607:101996726-101997779:-	48	33	3	0.931034482758621	79	71	19	0.797872340425532
chr10	105141724	105144224	chr10	105127724	105148822	+	ENSG00000148835.9	TAF5	chr10	105143124	105145083	105145247	105146932	+	ENSG00000148835.9;SE:chr10:105143124-105145083:105145247-105146932:+	19	48	0	1	21	28	3	0.890909090909091
chr10	105141724	105144224	chr10	105127724	105148822	+	ENSG00000148835.9	TAF5	chr10	105143124	105145083	105145247	105146932	+	ENSGR0000197976.6;SE:chrY:1668325-1669031:1669100-1669552:+	35	33	13	0.723404255319149	36	62	80	0.37984496124031
chr10	16519464	16520964	chr10	16478964	16555736	+	ENSG00000165983.9	PTER	chr10	16528616	16547019	16547159	16553045	+	ENSG00000165983.9;SE:chr10:16528616-16547019:16547159-16553045:+	30	30	0	1	79	80	11	0.878453038674033
chr10	32164865	32167365	chr10	32094365	32217742	-	ENSG00000165322.12	ARHGAP12	chr10	32141525	32142994	32143134	32150323	-	ENSG00000165322.12;SE:chr10:32141525-32142994:32143134-32150323:-	17	12	8	0.644444444444444	31	23	9	0.75
chr10	32171865	32173365	chr10	32094365	32217742	-	ENSG00000165322.12	ARHGAP12	chr10	32141525	32142994	32143134	32150323	-	ENSG00000165322.12;SE:chr10:32141525-32142994:32143134-32150323:-	17	12	8	0.644444444444444	31	23	9	0.75
chr10	32188365	32189865	chr10	32094365	32217742	-	ENSG00000165322.12	ARHGAP12	chr10	32141525	32142994	32143134	32150323	-	ENSG00000165322.12;SE:chr10:32141525-32142994:32143134-32150323:-	17	12	8	0.644444444444444	31	23	9	0.75
chr10	34428988	34431488	chr10	34398488	35104253	-	ENSG00000148498.11	PARD3	chr10	34690845	34739245	34739376	34759013	-	ENSG00000148498.11;SE:chr10:34690845-34739245:34739376-34759013:-	18	16	6	0.739130434782609	92	75	8	0.912568306010929
chr10	34570488	34571988	chr10	34398488	35104253	-	ENSG00000148498.11	PARD3	chr10	34690845	34739245	34739376	34759013	-	ENSG00000148498.11;SE:chr10:34690845-34739245:34739376-34759013:-	18	16	6	0.739130434782609	92	75	8	0.912568306010929
chr10	34662988	34665488	chr10	34398488	35104253	-	ENSG00000148498.11	PARD3	chr10	34690845	34739245	34739376	34759013	-	ENSG00000148498.11;SE:chr10:34690845-34739245:34739376-34759013:-	18	16	6	0.739130434782609	92	75	8	0.912568306010929
chr10	34668988	34670488	chr10	34398488	35104253	-	ENSG00000148498.11	PARD3	chr10	34690845	34739245	34739376	34759013	-	ENSG00000148498.11;SE:chr10:34690845-34739245:34739376-34759013:-	18	16	6	0.739130434782609	92	75	8	0.912568306010929
chr10	34705488	34706988	chr10	34398488	35104253	-	ENSG00000148498.11	PARD3	chr10	34690845	34739245	34739376	34759013	-	ENSG00000148498.11;SE:chr10:34690845-34739245:34739376-34759013:-	18	16	6	0.739130434782609	92	75	8	0.912568306010929
chr10	34808988	34810488	chr10	34398488	35104253	-	ENSG00000148498.11	PARD3	chr10	34690845	34739245	34739376	34759013	-	ENSG00000148498.11;SE:chr10:34690845-34739245:34739376-34759013:-	18	16	6	0.739130434782609	92	75	8	0.912568306010929
chr10	34812488	34814488	chr10	34398488	35104253	-	ENSG00000148498.11	PARD3	chr10	34690845	34739245	34739376	34759013	-	ENSG00000148498.11;SE:chr10:34690845-34739245:34739376-34759013:-	18	16	6	0.739130434782609	92	75	8	0.912568306010929
chr10	34873488	34874988	chr10	34398488	35104253	-	ENSG00000148498.11	PARD3	chr10	34690845	34739245	34739376	34759013	-	ENSG00000148498.11;SE:chr10:34690845-34739245:34739376-34759013:-	18	16	6	0.739130434782609	92	75	8	0.912568306010929
chr10	34903488	34904988	chr10	34398488	35104253	-	ENSG00000148498.11	PARD3	chr10	34690845	34739245	34739376	34759013	-	ENSG00000148498.11;SE:chr10:34690845-34739245:34739376-34759013:-	18	16	6	0.739130434782609	92	75	8	0.912568306010929
chr10	34922988	34924488	chr10	34398488	35104253	-	ENSG00000148498.11	PARD3	chr10	34690845	34739245	34739376	34759013	-	ENSG00000148498.11;SE:chr10:34690845-34739245:34739376-34759013:-	18	16	6	0.739130434782609	92	75	8	0.912568306010929
chr10	35097488	35099488	chr10	34398488	35104253	-	ENSG00000148498.11	PARD3	chr10	34690845	34739245	34739376	34759013	-	ENSG00000148498.11;SE:chr10:34690845-34739245:34739376-34759013:-	18	16	6	0.739130434782609	92	75	8	0.912568306010929
chr10	5735801	5737801	chr10	5726801	5805703	+	ENSG00000108021.13	C10orf18	chr10	5773166	5777267	5777509	5781581	+	ENSG00000108021.13;SE:chr10:5773166-5777267:5777509-5781581:+	54	52	3	0.946428571428571	84	141	22	0.836431226765799
chr10	5752801	5755301	chr10	5726801	5805703	+	ENSG00000108021.13	C10orf18	chr10	5773166	5777267	5777509	5781581	+	ENSG00000108021.13;SE:chr10:5773166-5777267:5777509-5781581:+	54	52	3	0.946428571428571	84	141	22	0.836431226765799
chr10	5764801	5766801	chr10	5726801	5805703	+	ENSG00000108021.13	C10orf18	chr10	5773166	5777267	5777509	5781581	+	ENSG00000108021.13;SE:chr10:5773166-5777267:5777509-5781581:+	54	52	3	0.946428571428571	84	141	22	0.836431226765799
chr11	120249787	120251287	chr11	120207787	120360645	+	ENSG00000196914.4	ARHGEF12	chr11	120278532	120280103	120280159	120291462	+	ENSG00000196914.4;SE:chr11:120278532-120280103:120280159-120291462:+	19	10	22	0.397260273972603	9	12	38	0.216494845360825
chr11	120294787	120297287	chr11	120207787	120360645	+	ENSG00000196914.4	ARHGEF12	chr11	120278532	120280103	120280159	120291462	+	ENSG00000196914.4;SE:chr11:120278532-120280103:120280159-120291462:+	19	10	22	0.397260273972603	9	12	38	0.216494845360825
chr11	124941963	124943963	chr11	124932963	124959131	+	ENSG00000134955.7	SLC37A2	chr11	124953773	124954130	124954215	124954721	+	ENSG00000134955.7;SE:chr11:124953773-124954130:124954215-124954721:+	22	11	11	0.6	64	66	16	0.802469135802469
chr11	72429114	72431614	chr11	72396114	72504644	-	ENSG00000186635.9	ARAP1	chr11	72399582	72403798	72403830	72404370	-	ENSG00000186635.9;SE:chr11:72399582-72403798:72403830-72404370:-	282	315	35	0.895052473763118	317	281	141	0.679545454545455
chr11	72694853	72696353	chr11	72547790	72853306	-	ENSG00000137478.9	FCHSD2	chr11	72552628	72553666	72553886	72554196	-	ENSG00000137478.9;SE:chr11:72552628-72553666:72553886-72554196:-	29	2	5	0.75609756097561	374	130	12	0.954545454545455
chr11	72706853	72709353	chr11	72547790	72853306	-	ENSG00000137478.9	FCHSD2	chr11	72552628	72553666	72553886	72554196	-	ENSG00000137478.9;SE:chr11:72552628-72553666:72553886-72554196:-	29	2	5	0.75609756097561	374	130	12	0.954545454545455
chr11	72722853	72724853	chr11	72547790	72853306	-	ENSG00000137478.9	FCHSD2	chr11	72552628	72553666	72553886	72554196	-	ENSG00000137478.9;SE:chr11:72552628-72553666:72553886-72554196:-	29	2	5	0.75609756097561	374	130	12	0.954545454545455
chr11	72728853	72731353	chr11	72547790	72853306	-	ENSG00000137478.9	FCHSD2	chr11	72552628	72553666	72553886	72554196	-	ENSG00000137478.9;SE:chr11:72552628-72553666:72553886-72554196:-	29	2	5	0.75609756097561	374	130	12	0.954545454545455
chr11	72842853	72845353	chr11	72547790	72853306	-	ENSG00000137478.9	FCHSD2	chr11	72552628	72553666	72553886	72554196	-	ENSG00000137478.9;SE:chr11:72552628-72553666:72553886-72554196:-	29	2	5	0.75609756097561	374	130	12	0.954545454545455
chr11	73126032	73128032	chr11	73111532	73309234	-	ENSG00000054965.6	FAM168A	chr11	73131044	73136067	73136093	73141735	-	ENSG00000054965.6;SE:chr11:73131044-73136067:73136093-73141735:-	0	1	59	0.00840336134453781	16	19	106	0.1417004048583
chr11	73172032	73174032	chr11	73111532	73309234	-	ENSG00000054965.6	FAM168A	chr11	73131044	73136067	73136093	73141735	-	ENSG00000054965.6;SE:chr11:73131044-73136067:73136093-73141735:-	0	1	59	0.00840336134453781	16	19	106	0.1417004048583
chr11	73238532	73241032	chr11	73111532	73309234	-	ENSG00000054965.6	FAM168A	chr11	73131044	73136067	73136093	73141735	-	ENSG00000054965.6;SE:chr11:73131044-73136067:73136093-73141735:-	0	1	59	0.00840336134453781	16	19	106	0.1417004048583
chr11	73258032	73260032	chr11	73111532	73309234	-	ENSG00000054965.6	FAM168A	chr11	73131044	73136067	73136093	73141735	-	ENSG00000054965.6;SE:chr11:73131044-73136067:73136093-73141735:-	0	1	59	0.00840336134453781	16	19	106	0.1417004048583
chr12	109217466	109219966	chr12	109176466	109251359	-	ENSG00000084112.7	SSH1	chr12	109203534	109205036	109205104	109210814	-	ENSG00000084112.7;SE:chr12:109203534-109205036:109205104-109210814:-	12	11	7	0.621621621621622	107	77	3	0.968421052631579
chr12	109243466	109245966	chr12	109176466	109251359	-	ENSG00000084112.7	SSH1	chr12	109203534	109205036	109205104	109210814	-	ENSG00000084112.7;SE:chr12:109203534-109205036:109205104-109210814:-	12	11	7	0.621621621621622	107	77	3	0.968421052631579
chr12	120538399	120540899	chr12	120532899	120555306	-	ENSG00000111737.6	RAB35	chr12	120546271	120546396	120546507	120554403	-	ENSG00000111737.6;SE:chr12:120546271-120546396:120546507-120554403:-	3	0	102	0.0144927536231884	109	18	200	0.240986717267552
chr12	131281145	131283145	chr12	131274145	131323811	-	ENSG00000111450.9	STX2	chr12	131276522	131280540	131280665	131283070	-	ENSG00000111450.9;SE:chr12:131276522-131280540:131280665-131283070:-	209	58	74	0.643373493975904	110	163	28	0.829787234042553
chr12	39738531	39740031	chr12	39687031	39837192	-	ENSG00000139116.11	KIF21A	chr12	39726909	39727014	39727082	39730898	-	ENSG00000139116.11;SE:chr12:39726909-39727014:39727082-39730898:-	12	11	0	1	20	38	5	0.852941176470588
chr12	39749531	39751031	chr12	39687031	39837192	-	ENSG00000139116.11	KIF21A	chr12	39726909	39727014	39727082	39730898	-	ENSG00000139116.11;SE:chr12:39726909-39727014:39727082-39730898:-	12	11	0	1	20	38	5	0.852941176470588
chr12	39806531	39809031	chr12	39687031	39837192	-	ENSG00000139116.11	KIF21A	chr12	39726909	39727014	39727082	39730898	-	ENSG00000139116.11;SE:chr12:39726909-39727014:39727082-39730898:-	12	11	0	1	20	38	5	0.852941176470588
chr12	42482150	42483650	chr12	42475650	42538673	-	ENSG00000151233.5	GXYLT1	chr12	42512973	42523561	42523653	42538228	-	ENSG00000151233.5;SE:chr12:42512973-42523561:42523653-42538228:-	12	11	7	0.621621621621622	20	11	23	0.402597402597403
chr12	42517150	42518650	chr12	42475650	42538673	-	ENSG00000151233.5	GXYLT1	chr12	42512973	42523561	42523653	42538228	-	ENSG00000151233.5;SE:chr12:42512973-42523561:42523653-42538228:-	12	11	7	0.621621621621622	20	11	23	0.402597402597403
chr12	42528650	42530650	chr12	42475650	42538673	-	ENSG00000151233.5	GXYLT1	chr12	42512973	42523561	42523653	42538228	-	ENSG00000151233.5;SE:chr12:42512973-42523561:42523653-42538228:-	12	11	7	0.621621621621622	20	11	23	0.402597402597403
chr12	4672870	4675370	chr12	4671370	4723325	+	ENSG00000010219.8	DYRK4	chr12	4714252	4716493	4716553	4719321	+	ENSG00000010219.8;SE:chr12:4714252-4716493:4716553-4719321:+	28	12	23	0.465116279069767	57	81	11	0.8625
chr12	48065215	48067215	chr12	48055715	48099844	-	ENSG00000005175.4	RPAP3	chr12	48064128	48073276	48073377	48073487	-	ENSG00000005175.4;SE:chr12:48064128-48073276:48073377-48073487:-	19	11	2	0.882352941176471	34	22	0	1
chr12	48091215	48092715	chr12	48055715	48099844	-	ENSG00000005175.4	RPAP3	chr12	48064128	48073276	48073377	48073487	-	ENSG00000005175.4;SE:chr12:48064128-48073276:48073377-48073487:-	19	11	2	0.882352941176471	34	22	0	1
chr12	53569448	53570948	chr12	53551448	53575135	-	ENSG00000139631.11	CSAD	chr12	53554628	53554911	53554975	53555057	-	ENSG00000139631.11;SE:chr12:53554628-53554911:53554975-53555057:-	102	133	135	0.465346534653465	147	111	89	0.591743119266055
chr12	62877097	62878597	chr12	62860597	62991363	+	ENSG00000061987.8	MON2	chr12	62959160	62959794	62959811	62960102	+	ENSG00000061987.8;SE:chr12:62959160-62959794:62959811-62960102:+	12	9	30	0.259259259259259	3	8	59	0.0852713178294574
chr12	62917597	62920097	chr12	62860597	62991363	+	ENSG00000061987.8	MON2	chr12	62959160	62959794	62959811	62960102	+	ENSG00000061987.8;SE:chr12:62959160-62959794:62959811-62960102:+	12	9	30	0.259259259259259	3	8	59	0.0852713178294574
chr12	88432768	88434268	chr12	88429268	88443936	+	ENSG00000133641.10	C12orf29	chr12	88429515	88433925	88434042	88436602	+	ENSG00000133641.10;SE:chr12:88429515-88433925:88434042-88436602:+	26	15	21	0.493975903614458	53	11	14	0.695652173913043
chr12	95615522	95617022	chr12	95611522	95696566	+	ENSG00000028203.11	VEZT	chr12	95645847	95650326	95650398	95650926	+	ENSG00000028203.11;SE:chr12:95645847-95650326:95650398-95650926:+	12	8	2	0.833333333333333	67	56	47	0.566820276497696
chr13	50032786	50035286	chr13	50018429	50069138	+	ENSG00000136169.11	SETDB2	chr13	50035298	50038157	50038192	50042000	+	ENSG00000136169.11;SE:chr13:50035298-50038157:50038192-50042000:+	5	2	18	0.162790697674419	7	5	12	0.333333333333333
chr13	50041786	50043286	chr13	50018429	50069138	+	ENSG00000136169.11	SETDB2	chr13	50035298	50038157	50038192	50042000	+	ENSG00000136169.11;SE:chr13:50035298-50038157:50038192-50042000:+	5	2	18	0.162790697674419	7	5	12	0.333333333333333
chr13	73360061	73361561	chr13	73356197	73590592	+	ENSG00000083535.10	PIBF1	chr13	73356487	73357561	73357859	73366585	+	ENSG00000083535.10;SE:chr13:73356487-73357561:73357859-73366585:+	73	4	6	0.865168539325843	39	17	0	1
chr13	73537061	73539561	chr13	73356197	73590592	+	ENSG00000083535.10	PIBF1	chr13	73356487	73357561	73357859	73366585	+	ENSG00000083535.10;SE:chr13:73356487-73357561:73357859-73366585:+	73	4	6	0.865168539325843	39	17	0	1
chr13	73572561	73574061	chr13	73356197	73590592	+	ENSG00000083535.10	PIBF1	chr13	73356487	73357561	73357859	73366585	+	ENSG00000083535.10;SE:chr13:73356487-73357561:73357859-73366585:+	73	4	6	0.865168539325843	39	17	0	1
chr13	77639292	77641292	chr13	77618792	77901185	-	ENSG00000005810.12	MYCBP2	chr13	77673148	77692475	77692654	77695508	-	ENSG00000005810.12;SE:chr13:77673148-77692475:77692654-77695508:-	23	3	14	0.481481481481481	105	11	239	0.195286195286195
chr13	77802792	77804792	chr13	77618792	77901185	-	ENSG00000005810.12	MYCBP2	chr13	77673148	77692475	77692654	77695508	-	ENSG00000005810.12;SE:chr13:77673148-77692475:77692654-77695508:-	23	3	14	0.481481481481481	105	11	239	0.195286195286195
chr13	77805792	77807792	chr13	77618792	77901185	-	ENSG00000005810.12	MYCBP2	chr13	77673148	77692475	77692654	77695508	-	ENSG00000005810.12;SE:chr13:77673148-77692475:77692654-77695508:-	23	3	14	0.481481481481481	105	11	239	0.195286195286195
chr14	102247135	102249135	chr14	102228135	102394326	+	ENSG00000078304.10	PPP2R5C	chr14	102378810	102384168	102384284	102391478	+	ENSG00000078304.10;SE:chr14:102378810-102384168:102384284-102391478:+	17	34	22	0.536842105263158	19	21	26	0.434782608695652
chr14	103499217	103501717	chr14	103398717	103523799	-	ENSG00000198752.3	CDC42BPB	chr14	103418940	103420535	103420612	103420939	-	ENSG00000198752.3;SE:chr14:103418940-103420535:103420612-103420939:-	114	91	118	0.464852607709751	128	170	74	0.668161434977579
chr14	20878326	20880326	chr14	20833826	20881580	-	ENSG00000129566.6	TEP1	chr14	20849560	20849712	20849845	20850072	-	ENSG00000129566.6;SE:chr14:20849560-20849712:20849845-20850072:-	56	80	67	0.503703703703704	102	112	201	0.347402597402597
chr14	31055364	31057364	chr14	31028364	31089269	+	ENSG00000092140.8	G2E3	chr14	31028478	31050282	31050322	31055924	+	ENSG00000092140.8;SE:chr14:31028478-31050282:31050322-31055924:+	10	18	0	1	19	17	4	0.818181818181818
chr14	31087364	31088864	chr14	31028364	31089269	+	ENSG00000092140.8	G2E3	chr14	31028478	31050282	31050322	31055924	+	ENSG00000092140.8;SE:chr14:31028478-31050282:31050322-31055924:+	10	18	0	1	19	17	4	0.818181818181818
chr14	45563321	45564821	chr14	45553321	45584804	+	ENSG00000185246.11	PRPF39	chr14	45565431	45565627	45565961	45566090	+	ENSG00000185246.11;SE:chr14:45565431-45565627:45565961-45566090:+	34	57	6	0.883495145631068	111	76	26	0.782426778242678
chr14	50145778	50147278	chr14	50110278	50154936	-	ENSG00000100479.6	POLE2	chr14	50140934	50141068	50141145	50146443	-	ENSG00000100479.6;SE:chr14:50140934-50141068:50141145-50146443:-	28	48	14	0.730769230769231	47	85	74	0.471428571428571
chr14	53589186	53590686	chr14	53510686	53620000	-	ENSG00000100523.8	DDHD1	chr14	53513667	53518562	53518645	53521156	-	ENSG00000100523.8;SE:chr14:53513667-53518562:53518645-53521156:-	26	45	9	0.797752808988764	82	64	90	0.447852760736196
chr14	55654435	55656435	chr14	55614854	55658396	-	ENSG00000126787.7	DLGAP5	chr14	55615191	55615312	55615402	55617517	-	ENSG00000126787.7;SE:chr14:55615191-55615312:55615402-55617517:-	189	260	328	0.406334841628959	315	429	930	0.285714285714286
chr14	56048425	56050425	chr14	56046925	56151301	+	ENSG00000126777.12	KTN1	chr14	56117136	56117287	56117355	56118608	+	ENSG00000126777.12;SE:chr14:56117136-56117287:56117355-56118608:+	13	15	0	1	71	62	10	0.869281045751634
chr14	56052925	56054925	chr14	56046925	56151301	+	ENSG00000126777.12	KTN1	chr14	56117136	56117287	56117355	56118608	+	ENSG00000126777.12;SE:chr14:56117136-56117287:56117355-56118608:+	13	15	0	1	71	62	10	0.869281045751634
chr14	56124925	56126425	chr14	56046925	56151301	+	ENSG00000126777.12	KTN1	chr14	56117136	56117287	56117355	56118608	+	ENSG00000126777.12;SE:chr14:56117136-56117287:56117355-56118608:+	13	15	0	1	71	62	10	0.869281045751634
chr14	56130425	56132925	chr14	56046925	56151301	+	ENSG00000126777.12	KTN1	chr14	56117136	56117287	56117355	56118608	+	ENSG00000126777.12;SE:chr14:56117136-56117287:56117355-56118608:+	13	15	0	1	71	62	10	0.869281045751634
chr14	65401140	65402640	chr14	65381140	65529368	+	ENSG00000125954.5	FNTB	chr14	65494499	65499077	65499239	65499328	+	ENSG00000125954.5;SE:chr14:65494499-65499077:65499239-65499328:+	13	4	27	0.23943661971831	15	1	67	0.106666666666667
chr14	65417640	65419640	chr14	65381140	65529368	+	ENSG00000125954.5	FNTB	chr14	65494499	65499077	65499239	65499328	+	ENSG00000125954.5;SE:chr14:65494499-65499077:65499239-65499328:+	13	4	27	0.23943661971831	15	1	67	0.106666666666667
chr14	65429640	65431140	chr14	65381140	65529368	+	ENSG00000125954.5	FNTB	chr14	65494499	65499077	65499239	65499328	+	ENSG00000125954.5;SE:chr14:65494499-65499077:65499239-65499328:+	13	4	27	0.23943661971831	15	1	67	0.106666666666667
chr14	76177051	76179551	chr14	76127551	76421425	+	ENSG00000119685.11	TTLL5	chr14	76219298	76224174	76224212	76230958	+	ENSG00000119685.11;SE:chr14:76219298-76224174:76224212-76230958:+	21	18	17	0.534246575342466	6	2	20	0.166666666666667
chr14	76234051	76236551	chr14	76127551	76421425	+	ENSG00000119685.11	TTLL5	chr14	76219298	76224174	76224212	76230958	+	ENSG00000119685.11;SE:chr14:76219298-76224174:76224212-76230958:+	21	18	17	0.534246575342466	6	2	20	0.166666666666667
chr14	76383551	76385551	chr14	76127551	76421425	+	ENSG00000119685.11	TTLL5	chr14	76219298	76224174	76224212	76230958	+	ENSG00000119685.11;SE:chr14:76219298-76224174:76224212-76230958:+	21	18	17	0.534246575342466	6	2	20	0.166666666666667
chr15	49507976	49510476	chr15	49447976	49622002	+	ENSG00000156958.9	GALK2	chr15	49584734	49611169	49611313	49611801	+	ENSG00000156958.9;SE:chr15:49584734-49611169:49611313-49611801:+	65	74	80	0.464882943143813	3	6	16	0.219512195121951
chr15	49527476	49528976	chr15	49447976	49622002	+	ENSG00000156958.9	GALK2	chr15	49584734	49611169	49611313	49611801	+	ENSG00000156958.9;SE:chr15:49584734-49611169:49611313-49611801:+	65	74	80	0.464882943143813	3	6	16	0.219512195121951
chr15	49535976	49537476	chr15	49447976	49622002	+	ENSG00000156958.9	GALK2	chr15	49584734	49611169	49611313	49611801	+	ENSG00000156958.9;SE:chr15:49584734-49611169:49611313-49611801:+	65	74	80	0.464882943143813	3	6	16	0.219512195121951
chr15	49549476	49551476	chr15	49447976	49622002	+	ENSG00000156958.9	GALK2	chr15	49584734	49611169	49611313	49611801	+	ENSG00000156958.9;SE:chr15:49584734-49611169:49611313-49611801:+	65	74	80	0.464882943143813	3	6	16	0.219512195121951
chr15	50742079	50743579	chr15	50716579	50793280	+	ENSG00000138592.7	USP8	chr15	50774262	50776472	50776558	50781998	+	ENSG00000138592.7;SE:chr15:50774262-50776472:50776558-50781998:+	6	60	115	0.222972972972973	29	79	57	0.486486486486487
chr15	50762579	50764579	chr15	50716579	50793280	+	ENSG00000138592.7	USP8	chr15	50774262	50776472	50776558	50781998	+	ENSG00000138592.7;SE:chr15:50774262-50776472:50776558-50781998:+	6	60	115	0.222972972972973	29	79	57	0.486486486486487
chr15	50789079	50790579	chr15	50716579	50793280	+	ENSG00000138592.7	USP8	chr15	50774262	50776472	50776558	50781998	+	ENSG00000138592.7;SE:chr15:50774262-50776472:50776558-50781998:+	6	60	115	0.222972972972973	29	79	57	0.486486486486487
chr15	57242323	57244823	chr15	57210323	57582051	+	ENSG00000140262.10	TCF12	chr15	57543621	57544619	57544690	57545460	+	ENSG00000140262.10;SE:chr15:57543621-57544619:57544690-57545460:+	6	10	251	0.0308880308880309	32	12	133	0.141935483870968
chr15	57251323	57253323	chr15	57210323	57582051	+	ENSG00000140262.10	TCF12	chr15	57543621	57544619	57544690	57545460	+	ENSG00000140262.10;SE:chr15:57543621-57544619:57544690-57545460:+	6	10	251	0.0308880308880309	32	12	133	0.141935483870968
chr15	57277323	57279323	chr15	57210323	57582051	+	ENSG00000140262.10	TCF12	chr15	57543621	57544619	57544690	57545460	+	ENSG00000140262.10;SE:chr15:57543621-57544619:57544690-57545460:+	6	10	251	0.0308880308880309	32	12	133	0.141935483870968
chr15	57279823	57281323	chr15	57210323	57582051	+	ENSG00000140262.10	TCF12	chr15	57543621	57544619	57544690	57545460	+	ENSG00000140262.10;SE:chr15:57543621-57544619:57544690-57545460:+	6	10	251	0.0308880308880309	32	12	133	0.141935483870968
chr15	57336823	57339323	chr15	57210323	57582051	+	ENSG00000140262.10	TCF12	chr15	57543621	57544619	57544690	57545460	+	ENSG00000140262.10;SE:chr15:57543621-57544619:57544690-57545460:+	6	10	251	0.0308880308880309	32	12	133	0.141935483870968
chr15	57360823	57363323	chr15	57210323	57582051	+	ENSG00000140262.10	TCF12	chr15	57543621	57544619	57544690	57545460	+	ENSG00000140262.10;SE:chr15:57543621-57544619:57544690-57545460:+	6	10	251	0.0308880308880309	32	12	133	0.141935483870968
chr15	57363823	57365823	chr15	57210323	57582051	+	ENSG00000140262.10	TCF12	chr15	57543621	57544619	57544690	57545460	+	ENSG00000140262.10;SE:chr15:57543621-57544619:57544690-57545460:+	6	10	251	0.0308880308880309	32	12	133	0.141935483870968
chr15	57395323	57396823	chr15	57210323	57582051	+	ENSG00000140262.10	TCF12	chr15	57543621	57544619	57544690	57545460	+	ENSG00000140262.10;SE:chr15:57543621-57544619:57544690-57545460:+	6	10	251	0.0308880308880309	32	12	133	0.141935483870968
chr15	57413823	57415823	chr15	57210323	57582051	+	ENSG00000140262.10	TCF12	chr15	57543621	57544619	57544690	57545460	+	ENSG00000140262.10;SE:chr15:57543621-57544619:57544690-57545460:+	6	10	251	0.0308880308880309	32	12	133	0.141935483870968
chr15	57419323	57421823	chr15	57210323	57582051	+	ENSG00000140262.10	TCF12	chr15	57543621	57544619	57544690	57545460	+	ENSG00000140262.10;SE:chr15:57543621-57544619:57544690-57545460:+	6	10	251	0.0308880308880309	32	12	133	0.141935483870968
chr15	57422323	57424323	chr15	57210323	57582051	+	ENSG00000140262.10	TCF12	chr15	57543621	57544619	57544690	57545460	+	ENSG00000140262.10;SE:chr15:57543621-57544619:57544690-57545460:+	6	10	251	0.0308880308880309	32	12	133	0.141935483870968
chr15	57439323	57441323	chr15	57210323	57582051	+	ENSG00000140262.10	TCF12	chr15	57543621	57544619	57544690	57545460	+	ENSG00000140262.10;SE:chr15:57543621-57544619:57544690-57545460:+	6	10	251	0.0308880308880309	32	12	133	0.141935483870968
chr15	57514323	57515823	chr15	57210323	57582051	+	ENSG00000140262.10	TCF12	chr15	57543621	57544619	57544690	57545460	+	ENSG00000140262.10;SE:chr15:57543621-57544619:57544690-57545460:+	6	10	251	0.0308880308880309	32	12	133	0.141935483870968
chr15	73433825	73435325	chr15	73344825	73597547	+	ENSG00000067141.10	NEO1	chr15	73581579	73585731	73585889	73590689	+	ENSG00000067141.10;SE:chr15:73581579-73585731:73585889-73590689:+	10	10	0	1	10	16	4	0.764705882352941
chr15	73550325	73552325	chr15	73344825	73597547	+	ENSG00000067141.10	NEO1	chr15	73581579	73585731	73585889	73590689	+	ENSG00000067141.10;SE:chr15:73581579-73585731:73585889-73590689:+	10	10	0	1	10	16	4	0.764705882352941
chr15	76218700	76220700	chr15	76196200	76227609	+	ENSG00000167196.8	FBXO22	chr15	76196444	76196832	76196970	76205544	+	ENSG00000167196.8;SE:chr15:76196444-76196832:76196970-76205544:+	694	187	88	0.833491012298959	368	164	9	0.967272727272727
chr16	18909175	18911175	chr16	18816175	18937776	-	ENSG00000157106.10	SMG1	chr16	18908278	18911309	18911366	18937272	-	ENSG00000157106.10;SE:chr16:18908278-18911309:18911366-18937272:-	25	11	31	0.36734693877551	44	21	19	0.631067961165049
chr16	47527710	47529710	chr16	47495210	47735434	+	ENSG00000102893.9	PHKB	chr16	47495337	47497793	47497904	47531310	+	ENSG00000102893.9;SE:chr16:47495337-47497793:47497904-47531310:+	4	104	27	0.666666666666667	4	102	4	0.929824561403509
chr16	47556210	47558710	chr16	47495210	47735434	+	ENSG00000102893.9	PHKB	chr16	47495337	47497793	47497904	47531310	+	ENSG00000102893.9;SE:chr16:47495337-47497793:47497904-47531310:+	4	104	27	0.666666666666667	4	102	4	0.929824561403509
chr16	47601710	47603710	chr16	47495210	47735434	+	ENSG00000102893.9	PHKB	chr16	47495337	47497793	47497904	47531310	+	ENSG00000102893.9;SE:chr16:47495337-47497793:47497904-47531310:+	4	104	27	0.666666666666667	4	102	4	0.929824561403509
chr16	47607710	47610210	chr16	47495210	47735434	+	ENSG00000102893.9	PHKB	chr16	47495337	47497793	47497904	47531310	+	ENSG00000102893.9;SE:chr16:47495337-47497793:47497904-47531310:+	4	104	27	0.666666666666667	4	102	4	0.929824561403509
chr16	47706210	47707710	chr16	47495210	47735434	+	ENSG00000102893.9	PHKB	chr16	47495337	47497793	47497904	47531310	+	ENSG00000102893.9;SE:chr16:47495337-47497793:47497904-47531310:+	4	104	27	0.666666666666667	4	102	4	0.929824561403509
chr16	53490361	53492861	chr16	53468361	53525560	+	ENSG00000103479.7	RBL2	chr16	53487681	53488138	53488259	53488568	+	ENSG00000103479.7;SE:chr16:53487681-53488138:53488259-53488568:+	7	10	22	0.278688524590164	7	8	104	0.0672645739910314
chr16	53741375	53743375	chr16	53737875	54155853	+	ENSG00000140718.12	FTO	chr16	53844129	53859776	53860403	53878067	+	ENSG00000140718.12;SE:chr16:53844129-53859776:53860403-53878067:+	16	37	0	1	16	60	6	0.863636363636364
chr16	53749375	53750875	chr16	53737875	54155853	+	ENSG00000140718.12	FTO	chr16	53844129	53859776	53860403	53878067	+	ENSG00000140718.12;SE:chr16:53844129-53859776:53860403-53878067:+	16	37	0	1	16	60	6	0.863636363636364
chr16	53778875	53780375	chr16	53737875	54155853	+	ENSG00000140718.12	FTO	chr16	53844129	53859776	53860403	53878067	+	ENSG00000140718.12;SE:chr16:53844129-53859776:53860403-53878067:+	16	37	0	1	16	60	6	0.863636363636364
chr16	54103375	54105375	chr16	53737875	54155853	+	ENSG00000140718.12	FTO	chr16	53844129	53859776	53860403	53878067	+	ENSG00000140718.12;SE:chr16:53844129-53859776:53860403-53878067:+	16	37	0	1	16	60	6	0.863636363636364
chr16	71745589	71747589	chr16	71671739	71757715	-	ENSG00000040199.11	PHLPP2	chr16	71692718	71697802	71698002	71701081	-	ENSG00000040199.11;SE:chr16:71692718-71697802:71698002-71701081:-	68	53	3	0.952755905511811	21	24	4	0.849056603773585
chr16	88811391	88813391	chr16	88781746	88851372	-	ENSG00000103335.13	FAM38A	chr16	88790379	88791417	88791488	88791824	-	ENSG00000103335.13;SE:chr16:88790379-88791417:88791488-88791824:-	1686	1134	68	0.953991880920162	188	199	104	0.650420168067227
chr17	15936874	15938374	chr17	15934718	16119010	-	ENSG00000141027.13	NCOR1	chr17	15989756	15990486	15990659	15995177	-	ENSG00000141027.13;SE:chr17:15989756-15990486:15990659-15995177:-	27	25	97	0.211382113821138	58	74	125	0.345549738219895
chr17	15936874	15938374	chr17	15934718	16119010	-	ENSG00000141027.13	NCOR1	chr17	16052831	16054904	16054930	16055260	-	ENSG00000141027.13;SE:chr17:16052831-16054904:16054930-16055260:-	1	14	6	0.555555555555556	11	26	28	0.397849462365591
chr17	16068874	16071374	chr17	15934718	16119010	-	ENSG00000141027.13	NCOR1	chr17	15989756	15990486	15990659	15995177	-	ENSG00000141027.13;SE:chr17:15989756-15990486:15990659-15995177:-	27	25	97	0.211382113821138	58	74	125	0.345549738219895
chr17	16068874	16071374	chr17	15934718	16119010	-	ENSG00000141027.13	NCOR1	chr17	16052831	16054904	16054930	16055260	-	ENSG00000141027.13;SE:chr17:16052831-16054904:16054930-16055260:-	1	14	6	0.555555555555556	11	26	28	0.397849462365591
chr17	16085874	16088374	chr17	15934718	16119010	-	ENSG00000141027.13	NCOR1	chr17	15989756	15990486	15990659	15995177	-	ENSG00000141027.13;SE:chr17:15989756-15990486:15990659-15995177:-	27	25	97	0.211382113821138	58	74	125	0.345549738219895
chr17	16085874	16088374	chr17	15934718	16119010	-	ENSG00000141027.13	NCOR1	chr17	16052831	16054904	16054930	16055260	-	ENSG00000141027.13;SE:chr17:16052831-16054904:16054930-16055260:-	1	14	6	0.555555555555556	11	26	28	0.397849462365591
chr17	16105374	16107374	chr17	15934718	16119010	-	ENSG00000141027.13	NCOR1	chr17	15989756	15990486	15990659	15995177	-	ENSG00000141027.13;SE:chr17:15989756-15990486:15990659-15995177:-	27	25	97	0.211382113821138	58	74	125	0.345549738219895
chr17	16105374	16107374	chr17	15934718	16119010	-	ENSG00000141027.13	NCOR1	chr17	16052831	16054904	16054930	16055260	-	ENSG00000141027.13;SE:chr17:16052831-16054904:16054930-16055260:-	1	14	6	0.555555555555556	11	26	28	0.397849462365591
chr17	26653661	26655661	chr17	26655353	26662495	-	ENSG00000109083.8	IFT20	chr17	26659013	26659172	26659408	26662366	-	ENSG00000109083.8;SE:chr17:26659013-26659172:26659408-26662366:-	46	34	18	0.689655172413793	14	3	16	0.346938775510204
chr17	28033956	28035956	chr17	27952956	28257170	-	ENSG00000141298.10	SSH2	chr17	28120955	28175867	28175947	28256956	-	ENSG00000141298.10;SE:chr17:28120955-28175867:28175947-28256956:-	20	6	13	0.5	23	15	55	0.256756756756757
chr17	28039956	28041456	chr17	27952956	28257170	-	ENSG00000141298.10	SSH2	chr17	28120955	28175867	28175947	28256956	-	ENSG00000141298.10;SE:chr17:28120955-28175867:28175947-28256956:-	20	6	13	0.5	23	15	55	0.256756756756757
chr17	28097956	28100456	chr17	27952956	28257170	-	ENSG00000141298.10	SSH2	chr17	28120955	28175867	28175947	28256956	-	ENSG00000141298.10;SE:chr17:28120955-28175867:28175947-28256956:-	20	6	13	0.5	23	15	55	0.256756756756757
chr17	28217956	28219956	chr17	27952956	28257170	-	ENSG00000141298.10	SSH2	chr17	28120955	28175867	28175947	28256956	-	ENSG00000141298.10;SE:chr17:28120955-28175867:28175947-28256956:-	20	6	13	0.5	23	15	55	0.256756756756757
chr17	28240956	28243456	chr17	27952956	28257170	-	ENSG00000141298.10	SSH2	chr17	28120955	28175867	28175947	28256956	-	ENSG00000141298.10;SE:chr17:28120955-28175867:28175947-28256956:-	20	6	13	0.5	23	15	55	0.256756756756757
chr17	42814976	42817476	chr17	42785976	42829632	+	ENSG00000161692.11	DBF4B	chr17	42808383	42809546	42809633	42811458	+	ENSG00000161692.11;SE:chr17:42808383-42809546:42809633-42811458:+	33	55	44	0.5	66	69	16	0.808383233532934
chr17	49306786	49309286	chr17	49254786	49337524	-	ENSG00000011258.9	MBTD1	chr17	49284366	49286675	49286791	49294695	-	ENSG00000011258.9;SE:chr17:49284366-49286675:49286791-49294695:-	11	16	40	0.252336448598131	23	26	17	0.590361445783133
chr17	49330286	49332286	chr17	49254786	49337524	-	ENSG00000011258.9	MBTD1	chr17	49284366	49286675	49286791	49294695	-	ENSG00000011258.9;SE:chr17:49284366-49286675:49286791-49294695:-	11	16	40	0.252336448598131	23	26	17	0.590361445783133
chr17	53239588	53241588	chr17	53046088	53241646	+	ENSG00000166263.9	STXBP4	chr17	53078244	53084867	53084958	53108529	+	ENSG00000166263.9;SE:chr17:53078244-53084867:53084958-53108529:+	24	23	3	0.886792452830189	13	9	6	0.647058823529412
chr17	563908	566408	chr17	411908	618096	-	ENSG00000141252.13	VPS53	chr17	559193	565049	565135	600658	-	ENSG00000141252.13;SE:chr17:559193-565049:565135-600658:-	14	17	6	0.720930232558139	22	29	2	0.927272727272727
chr17	60642386	60644386	chr17	60556386	60692839	+	ENSG00000146872.11	TLK2	chr17	60600538	60601597	60601692	60613531	+	ENSG00000146872.11;SE:chr17:60600538-60601597:60601692-60613531:+	29	37	20	0.622641509433962	54	53	62	0.463203463203463
chr17	60687886	60690386	chr17	60556386	60692839	+	ENSG00000146872.11	TLK2	chr17	60600538	60601597	60601692	60613531	+	ENSG00000146872.11;SE:chr17:60600538-60601597:60601692-60613531:+	29	37	20	0.622641509433962	54	53	62	0.463203463203463
chr17	65831637	65834137	chr17	65821637	66033571	+	ENSG00000171634.11	BPTF	chr17	65955991	65959449	65959622	65960328	+	ENSG00000171634.11;SE:chr17:65955991-65959449:65959622-65960328:+	8	45	26	0.504761904761905	75	124	30	0.768339768339768
chr17	65859137	65861137	chr17	65821637	66033571	+	ENSG00000171634.11	BPTF	chr17	65955991	65959449	65959622	65960328	+	ENSG00000171634.11;SE:chr17:65955991-65959449:65959622-65960328:+	8	45	26	0.504761904761905	75	124	30	0.768339768339768
chr17	65991637	65993637	chr17	65821637	66033571	+	ENSG00000171634.11	BPTF	chr17	65955991	65959449	65959622	65960328	+	ENSG00000171634.11;SE:chr17:65955991-65959449:65959622-65960328:+	8	45	26	0.504761904761905	75	124	30	0.768339768339768
chr17	71209271	71210771	chr17	71203492	71228510	-	ENSG00000133193.7	FAM104A	chr17	71205907	71208817	71208879	71223304	-	ENSG00000133193.7;SE:chr17:71205907-71208817:71208879-71223304:-	27	16	106	0.168627450980392	58	60	135	0.304123711340206
chr17	76016249	76017749	chr17	76000249	76104916	+	ENSG00000078687.10	TNRC6C	chr17	76089844	76093826	76093942	76094424	+	ENSG00000078687.10;SE:chr17:76089844-76093826:76093942-76094424:+	27	20	2	0.92156862745098	31	18	7	0.777777777777778
chr17	80155846	80157346	chr17	80059346	80170689	-	ENSG00000176155.10	CCDC57	chr17	80136481	80136903	80137065	80141650	-	ENSG00000176155.10;SE:chr17:80136481-80136903:80137065-80141650:-	269	183	157	0.590078328981723	190	142	16	0.912087912087912
chr17	80155846	80157346	chr17	80059346	80170689	-	ENSG00000176155.10	CCDC57	chr17	80159828	80165607	80165924	80170661	-	ENSG00000176155.10;SE:chr17:80159828-80165607:80165924-80170661:-	10	78	162	0.213592233009709	1	24	118	0.0957854406130268
chr17	8464679	8467179	chr17	8377523	8534079	-	ENSG00000133026.7	MYH10	chr17	8526595	8526742	8526815	8533972	-	ENSG00000133026.7;SE:chr17:8526595-8526742:8526815-8533972:-	64	17	190	0.175704989154013	1	2	41	0.0352941176470588
chr17	8501179	8503679	chr17	8377523	8534079	-	ENSG00000133026.7	MYH10	chr17	8526595	8526742	8526815	8533972	-	ENSG00000133026.7;SE:chr17:8526595-8526742:8526815-8533972:-	64	17	190	0.175704989154013	1	2	41	0.0352941176470588
chr18	23597219	23598719	chr18	23596219	23671164	-	ENSG00000141380.8	SS18	chr18	23615091	23615795	23615887	23618519	-	ENSG00000141380.8;SE:chr18:23615091-23615795:23615887-23618519:-	67	375	117	0.653846153846154	97	61	207	0.276223776223776
chr18	23604719	23607219	chr18	23596219	23671164	-	ENSG00000141380.8	SS18	chr18	23615091	23615795	23615887	23618519	-	ENSG00000141380.8;SE:chr18:23615091-23615795:23615887-23618519:-	67	375	117	0.653846153846154	97	61	207	0.276223776223776
chr18	23617219	23618719	chr18	23596219	23671164	-	ENSG00000141380.8	SS18	chr18	23615091	23615795	23615887	23618519	-	ENSG00000141380.8;SE:chr18:23615091-23615795:23615887-23618519:-	67	375	117	0.653846153846154	97	61	207	0.276223776223776
chr18	23628219	23630719	chr18	23596219	23671164	-	ENSG00000141380.8	SS18	chr18	23615091	23615795	23615887	23618519	-	ENSG00000141380.8;SE:chr18:23615091-23615795:23615887-23618519:-	67	375	117	0.653846153846154	97	61	207	0.276223776223776
chr18	23652219	23653719	chr18	23596219	23671164	-	ENSG00000141380.8	SS18	chr18	23615091	23615795	23615887	23618519	-	ENSG00000141380.8;SE:chr18:23615091-23615795:23615887-23618519:-	67	375	117	0.653846153846154	97	61	207	0.276223776223776
chr18	23656719	23658219	chr18	23596219	23671164	-	ENSG00000141380.8	SS18	chr18	23615091	23615795	23615887	23618519	-	ENSG00000141380.8;SE:chr18:23615091-23615795:23615887-23618519:-	67	375	117	0.653846153846154	97	61	207	0.276223776223776
chr18	34700035	34702035	chr18	34409069	34811481	+	ENSG00000150477.6	KIAA1328	chr18	34415339	34424171	34424265	34465520	+	ENSG00000150477.6;SE:chr18:34415339-34424171:34424265-34465520:+	28	7	3	0.853658536585366	22	15	0	1
chr18	34700035	34702035	chr18	34409069	34811481	+	ENSG00000150477.6	KIAA1328	chr18	34647508	34664088	34664195	34740163	+	ENSG00000150477.6;SE:chr18:34647508-34664088:34664195-34740163:+	28	13	11	0.650793650793651	13	5	11	0.45
chr18	34703535	34705535	chr18	34409069	34811481	+	ENSG00000150477.6	KIAA1328	chr18	34415339	34424171	34424265	34465520	+	ENSG00000150477.6;SE:chr18:34415339-34424171:34424265-34465520:+	28	7	3	0.853658536585366	22	15	0	1
chr18	34703535	34705535	chr18	34409069	34811481	+	ENSG00000150477.6	KIAA1328	chr18	34647508	34664088	34664195	34740163	+	ENSG00000150477.6;SE:chr18:34647508-34664088:34664195-34740163:+	28	13	11	0.650793650793651	13	5	11	0.45
chr18	5289018	5290518	chr18	5289018	5296039	-	ENSG00000198081.5	ZFP161	chr18	5293326	5293971	5294000	5295812	-	ENSG00000198081.5;SE:chr18:5293326-5293971:5294000-5295812:-	19	0	5	0.655172413793103	21	1	3	0.785714285714286
chr18	57569180	57571180	chr18	57567180	57571538	+	ENSG00000141682.10	PMAIP1	chr18	57567467	57567660	57567810	57569879	+	ENSG00000141682.10;SE:chr18:57567467-57567660:57567810-57569879:+	17	0	44	0.161904761904762	95	1	1184	0.038961038961039
chr18	59739460	59740960	chr18	59711460	59854289	-	ENSG00000197563.4	PIGN	chr18	59828618	59829486	59829562	59830764	-	ENSG00000197563.4;SE:chr18:59828618-59829486:59829562-59830764:-	14	7	0	1	30	8	9	0.678571428571429
chr18	59768460	59770960	chr18	59711460	59854289	-	ENSG00000197563.4	PIGN	chr18	59828618	59829486	59829562	59830764	-	ENSG00000197563.4;SE:chr18:59828618-59829486:59829562-59830764:-	14	7	0	1	30	8	9	0.678571428571429
chr18	59792960	59795460	chr18	59711460	59854289	-	ENSG00000197563.4	PIGN	chr18	59828618	59829486	59829562	59830764	-	ENSG00000197563.4;SE:chr18:59828618-59829486:59829562-59830764:-	14	7	0	1	30	8	9	0.678571428571429
chr18	59841460	59842960	chr18	59711460	59854289	-	ENSG00000197563.4	PIGN	chr18	59828618	59829486	59829562	59830764	-	ENSG00000197563.4;SE:chr18:59828618-59829486:59829562-59830764:-	14	7	0	1	30	8	9	0.678571428571429
chr18	76864394	76866394	chr18	76829394	77138278	+	ENSG00000166377.12	ATP9B	chr18	76967012	76973962	76974038	77013381	+	ENSG00000166377.12;SE:chr18:76967012-76973962:76974038-77013381:+	6	5	10	0.354838709677419	28	59	33	0.568627450980392
chr18	76864394	76866394	chr18	76829394	77138278	+	ENSG00000166377.12	ATP9B	chr18	77134101	77135394	77135426	77137247	+	ENSG00000166377.12;SE:chr18:77134101-77135394:77135426-77137247:+	10	10	84	0.106382978723404	41	42	85	0.328063241106719
chr18	76916894	76919394	chr18	76829394	77138278	+	ENSG00000166377.12	ATP9B	chr18	76967012	76973962	76974038	77013381	+	ENSG00000166377.12;SE:chr18:76967012-76973962:76974038-77013381:+	6	5	10	0.354838709677419	28	59	33	0.568627450980392
chr18	76916894	76919394	chr18	76829394	77138278	+	ENSG00000166377.12	ATP9B	chr18	77134101	77135394	77135426	77137247	+	ENSG00000166377.12;SE:chr18:77134101-77135394:77135426-77137247:+	10	10	84	0.106382978723404	41	42	85	0.328063241106719
chr18	76921894	76923394	chr18	76829394	77138278	+	ENSG00000166377.12	ATP9B	chr18	76967012	76973962	76974038	77013381	+	ENSG00000166377.12;SE:chr18:76967012-76973962:76974038-77013381:+	6	5	10	0.354838709677419	28	59	33	0.568627450980392
chr18	76921894	76923394	chr18	76829394	77138278	+	ENSG00000166377.12	ATP9B	chr18	77134101	77135394	77135426	77137247	+	ENSG00000166377.12;SE:chr18:77134101-77135394:77135426-77137247:+	10	10	84	0.106382978723404	41	42	85	0.328063241106719
chr18	76950894	76952394	chr18	76829394	77138278	+	ENSG00000166377.12	ATP9B	chr18	76967012	76973962	76974038	77013381	+	ENSG00000166377.12;SE:chr18:76967012-76973962:76974038-77013381:+	6	5	10	0.354838709677419	28	59	33	0.568627450980392
chr18	76950894	76952394	chr18	76829394	77138278	+	ENSG00000166377.12	ATP9B	chr18	77134101	77135394	77135426	77137247	+	ENSG00000166377.12;SE:chr18:77134101-77135394:77135426-77137247:+	10	10	84	0.106382978723404	41	42	85	0.328063241106719
chr18	76959894	76961894	chr18	76829394	77138278	+	ENSG00000166377.12	ATP9B	chr18	76967012	76973962	76974038	77013381	+	ENSG00000166377.12;SE:chr18:76967012-76973962:76974038-77013381:+	6	5	10	0.354838709677419	28	59	33	0.568627450980392
chr18	76959894	76961894	chr18	76829394	77138278	+	ENSG00000166377.12	ATP9B	chr18	77134101	77135394	77135426	77137247	+	ENSG00000166377.12;SE:chr18:77134101-77135394:77135426-77137247:+	10	10	84	0.106382978723404	41	42	85	0.328063241106719
chr18	77026394	77028394	chr18	76829394	77138278	+	ENSG00000166377.12	ATP9B	chr18	76967012	76973962	76974038	77013381	+	ENSG00000166377.12;SE:chr18:76967012-76973962:76974038-77013381:+	6	5	10	0.354838709677419	28	59	33	0.568627450980392
chr18	77026394	77028394	chr18	76829394	77138278	+	ENSG00000166377.12	ATP9B	chr18	77134101	77135394	77135426	77137247	+	ENSG00000166377.12;SE:chr18:77134101-77135394:77135426-77137247:+	10	10	84	0.106382978723404	41	42	85	0.328063241106719
chr18	77133894	77136394	chr18	76829394	77138278	+	ENSG00000166377.12	ATP9B	chr18	76967012	76973962	76974038	77013381	+	ENSG00000166377.12;SE:chr18:76967012-76973962:76974038-77013381:+	6	5	10	0.354838709677419	28	59	33	0.568627450980392
chr18	77133894	77136394	chr18	76829394	77138278	+	ENSG00000166377.12	ATP9B	chr18	77134101	77135394	77135426	77137247	+	ENSG00000166377.12;SE:chr18:77134101-77135394:77135426-77137247:+	10	10	84	0.106382978723404	41	42	85	0.328063241106719
chr18	9148258	9150258	chr18	9136758	9285206	+	ENSG00000101745.9	ANKRD12	chr18	9195696	9204474	9204542	9208655	+	ENSG00000101745.9;SE:chr18:9195696-9204474:9204542-9208655:+	1	7	33	0.108108108108108	34	15	41	0.374045801526718
chr18	9241258	9243758	chr18	9136758	9285206	+	ENSG00000101745.9	ANKRD12	chr18	9195696	9204474	9204542	9208655	+	ENSG00000101745.9;SE:chr18:9195696-9204474:9204542-9208655:+	1	7	33	0.108108108108108	34	15	41	0.374045801526718
chr18	9594289	9595789	chr18	9546789	9614567	-	ENSG00000154845.10	PPP4R1	chr18	9562073	9562920	9563044	9563376	-	ENSG00000154845.10;SE:chr18:9562073-9562920:9563044-9563376:-	173	101	70	0.661835748792271	20	5	30	0.294117647058824
chr19	1133634	1135134	chr19	1107634	1174282	-	ENSG00000064932.8	SBNO2	chr19	1127764	1128182	1128286	1132089	-	ENSG00000064932.8;SE:chr19:1127764-1128182:1128286-1132089:-	4	0	18	0.1	0	0	65	0
chr19	12713775	12716275	chr19	12688775	12750912	-	ENSG00000188033.5	ZNF490	chr19	12720016	12720684	12720788	12721378	-	ENSG00000188033.5;SE:chr19:12720016-12720684:12720788-12721378:-	8	16	6	0.666666666666667	12	21	21	0.44
chr19	13907274	13908774	chr19	13906274	13943044	+	ENSG00000132003.4	ZSWIM4	chr19	13923978	13925329	13925679	13928030	+	ENSG00000132003.4;SE:chr19:13923978-13925329:13925679-13928030:+	7	14	0	1	12	6	2	0.818181818181818
chr19	16972218	16974718	chr19	16940218	16991164	+	ENSG00000127511.4	SIN3B	chr19	16973370	16973695	16973790	16974491	+	ENSG00000127511.4;SE:chr19:16973370-16973695:16973790-16974491:+	43	14	70	0.289340101522843	10	4	70	0.0909090909090909
chr19	50929695	50932195	chr19	50922195	50932246	+	ENSG00000142539.7	SPIB	chr19	50925802	50926080	50926294	50926862	+	ENSG00000142539.7;SE:chr19:50925802-50926080:50926294-50926862:+	30	20	0	1	120	139	16	0.890034364261168
chr19	5141624	5143624	chr19	4969124	5153606	+	ENSG00000127663.8	KDM4B	chr19	5110829	5119129	5119230	5119664	+	ENSG00000127663.8;SE:chr19:5110829-5119129:5119230-5119664:+	41	37	10	0.795918367346939	57	52	83	0.396363636363636
chr2	10028983	10031483	chr2	9983483	10074537	+	ENSG00000115750.10	TAF1B	chr2	10008558	10015994	10016147	10022835	+	ENSG00000115750.10;SE:chr2:10008558-10015994:10016147-10022835:+	21	10	4	0.794871794871795	17	16	1	0.942857142857143
chr2	109451213	109452713	chr2	109403213	109493034	+	ENSG00000163006.6	CCDC138	chr2	109473426	109489907	109490045	109492544	+	ENSG00000163006.6;SE:chr2:109473426-109489907:109490045-109492544:+	10	5	6	0.555555555555556	22	11	0	1
chr2	120620207	120621707	chr2	120517207	120741394	+	ENSG00000088179.4	PTPN4	chr2	120640199	120643371	120643458	120658294	+	ENSG00000088179.4;SE:chr2:120640199-120643371:120643458-120658294:+	18	4	0	1	20	15	3	0.853658536585366
chr2	120636207	120638207	chr2	120517207	120741394	+	ENSG00000088179.4	PTPN4	chr2	120640199	120643371	120643458	120658294	+	ENSG00000088179.4;SE:chr2:120640199-120643371:120643458-120658294:+	18	4	0	1	20	15	3	0.853658536585366
chr2	120728207	120730707	chr2	120517207	120741394	+	ENSG00000088179.4	PTPN4	chr2	120640199	120643371	120643458	120658294	+	ENSG00000088179.4;SE:chr2:120640199-120643371:120643458-120658294:+	18	4	0	1	20	15	3	0.853658536585366
chr2	128852274	128853774	chr2	128848774	128953251	+	ENSG00000136731.8	UGGT1	chr2	128913161	128913966	128913989	128914826	+	ENSG00000136731.8;SE:chr2:128913161-128913966:128913989-128914826:+	15	23	9	0.678571428571429	6	10	68	0.105263157894737
chr2	128912274	128914774	chr2	128848774	128953251	+	ENSG00000136731.8	UGGT1	chr2	128913161	128913966	128913989	128914826	+	ENSG00000136731.8;SE:chr2:128913161-128913966:128913989-128914826:+	15	23	9	0.678571428571429	6	10	68	0.105263157894737
chr2	153537607	153539107	chr2	153508107	153574511	-	ENSG00000196504.10	PRPF40A	chr2	153533989	153535570	153535623	153535866	-	ENSG00000196504.10;SE:chr2:153533989-153535570:153535623-153535866:-	355	430	5	0.987421383647799	259	249	36	0.875862068965517
chr2	197533778	197535778	chr2	197504278	197628214	+	ENSG00000144395.12	CCDC150	chr2	197504502	197511065	197511228	197521357	+	ENSG00000144395.12;SE:chr2:197504502-197511065:197511228-197521357:+	66	17	61	0.404878048780488	131	34	52	0.613382899628253
chr2	197533778	197535778	chr2	197504278	197628214	+	ENSG00000144395.12	CCDC150	chr2	197541455	197541839	197541916	197542017	+	ENSG00000144395.12;SE:chr2:197541455-197541839:197541916-197542017:+	29	5	0	1	68	31	9	0.846153846153846
chr2	197561278	197563278	chr2	197504278	197628214	+	ENSG00000144395.12	CCDC150	chr2	197504502	197511065	197511228	197521357	+	ENSG00000144395.12;SE:chr2:197504502-197511065:197511228-197521357:+	66	17	61	0.404878048780488	131	34	52	0.613382899628253
chr2	197561278	197563278	chr2	197504278	197628214	+	ENSG00000144395.12	CCDC150	chr2	197541455	197541839	197541916	197542017	+	ENSG00000144395.12;SE:chr2:197541455-197541839:197541916-197542017:+	29	5	0	1	68	31	9	0.846153846153846
chr2	20494452	20495952	chr2	20448452	20551995	-	ENSG00000055917.11	PUM2	chr2	20463221	20478344	20478580	20482708	-	ENSG00000055917.11;SE:chr2:20463221-20478344:20478580-20482708:-	85	183	23	0.853503184713376	113	125	56	0.68
chr2	20529452	20530952	chr2	20448452	20551995	-	ENSG00000055917.11	PUM2	chr2	20463221	20478344	20478580	20482708	-	ENSG00000055917.11;SE:chr2:20463221-20478344:20478580-20482708:-	85	183	23	0.853503184713376	113	125	56	0.68
chr2	32304180	32306680	chr2	32288680	32382706	+	ENSG00000021574.7	SPAST	chr2	32314674	32323865	32323960	32339707	+	ENSG00000021574.7;SE:chr2:32314674-32323865:32323960-32339707:+	15	41	2	0.933333333333333	30	37	7	0.827160493827161
chr2	39236037	39237537	chr2	39208537	39351486	-	ENSG00000115904.7	SOS1	chr2	39214732	39216411	39216455	39222264	-	ENSG00000115904.7;SE:chr2:39214732-39216411:39216455-39222264:-	182	205	50	0.794661190965092	20	30	19	0.568181818181818
chr2	39315537	39317037	chr2	39208537	39351486	-	ENSG00000115904.7	SOS1	chr2	39214732	39216411	39216455	39222264	-	ENSG00000115904.7;SE:chr2:39214732-39216411:39216455-39222264:-	182	205	50	0.794661190965092	20	30	19	0.568181818181818
chr2	39323037	39324537	chr2	39208537	39351486	-	ENSG00000115904.7	SOS1	chr2	39214732	39216411	39216455	39222264	-	ENSG00000115904.7;SE:chr2:39214732-39216411:39216455-39222264:-	182	205	50	0.794661190965092	20	30	19	0.568181818181818
chr2	45668819	45671319	chr2	45615819	45839304	-	ENSG00000068784.8	SRBD1	chr2	45647033	45704132	45704214	45715379	-	ENSG00000068784.8;SE:chr2:45647033-45704132:45704214-45715379:-	30	21	6	0.80952380952381	96	64	6	0.930232558139535
chr2	45703819	45705319	chr2	45615819	45839304	-	ENSG00000068784.8	SRBD1	chr2	45647033	45704132	45704214	45715379	-	ENSG00000068784.8;SE:chr2:45647033-45704132:45704214-45715379:-	30	21	6	0.80952380952381	96	64	6	0.930232558139535
chr2	45711319	45713319	chr2	45615819	45839304	-	ENSG00000068784.8	SRBD1	chr2	45647033	45704132	45704214	45715379	-	ENSG00000068784.8;SE:chr2:45647033-45704132:45704214-45715379:-	30	21	6	0.80952380952381	96	64	6	0.930232558139535
chr2	48569776	48572276	chr2	48541776	48606434	+	ENSG00000170802.9	FOXN2	chr2	48541953	48555700	48555841	48573340	+	ENSG00000170802.9;SE:chr2:48541953-48555700:48555841-48573340:+	10	5	48	0.135135135135135	2	12	17	0.291666666666667
chr2	48579276	48581276	chr2	48541776	48606434	+	ENSG00000170802.9	FOXN2	chr2	48541953	48555700	48555841	48573340	+	ENSG00000170802.9;SE:chr2:48541953-48555700:48555841-48573340:+	10	5	48	0.135135135135135	2	12	17	0.291666666666667
chr2	63469518	63471018	chr2	63348518	64054977	-	ENSG00000143951.11	WDPCP	chr2	63720074	63798509	63798760	63815331	-	ENSG00000143951.11;SE:chr2:63720074-63798509:63798760-63815331:-	1	0	23	0.0212765957446809	4	2	21	0.125
chr2	63484018	63486018	chr2	63348518	64054977	-	ENSG00000143951.11	WDPCP	chr2	63720074	63798509	63798760	63815331	-	ENSG00000143951.11;SE:chr2:63720074-63798509:63798760-63815331:-	1	0	23	0.0212765957446809	4	2	21	0.125
chr2	63671518	63673518	chr2	63348518	64054977	-	ENSG00000143951.11	WDPCP	chr2	63720074	63798509	63798760	63815331	-	ENSG00000143951.11;SE:chr2:63720074-63798509:63798760-63815331:-	1	0	23	0.0212765957446809	4	2	21	0.125
chr2	63714518	63716518	chr2	63348518	64054977	-	ENSG00000143951.11	WDPCP	chr2	63720074	63798509	63798760	63815331	-	ENSG00000143951.11;SE:chr2:63720074-63798509:63798760-63815331:-	1	0	23	0.0212765957446809	4	2	21	0.125
chr2	63812018	63813518	chr2	63348518	64054977	-	ENSG00000143951.11	WDPCP	chr2	63720074	63798509	63798760	63815331	-	ENSG00000143951.11;SE:chr2:63720074-63798509:63798760-63815331:-	1	0	23	0.0212765957446809	4	2	21	0.125
chr2	63881518	63883018	chr2	63348518	64054977	-	ENSG00000143951.11	WDPCP	chr2	63720074	63798509	63798760	63815331	-	ENSG00000143951.11;SE:chr2:63720074-63798509:63798760-63815331:-	1	0	23	0.0212765957446809	4	2	21	0.125
chr2	63971518	63973018	chr2	63348518	64054977	-	ENSG00000143951.11	WDPCP	chr2	63720074	63798509	63798760	63815331	-	ENSG00000143951.11;SE:chr2:63720074-63798509:63798760-63815331:-	1	0	23	0.0212765957446809	4	2	21	0.125
chr2	71506191	71508691	chr2	71503691	71662199	+	ENSG00000075292.11	ZNF638	chr2	71607695	71607968	71608033	71623271	+	ENSG00000075292.11;SE:chr2:71607695-71607968:71608033-71623271:+	12	1	15	0.302325581395349	1	0	56	0.00884955752212389
chr2	71579191	71581691	chr2	71503691	71662199	+	ENSG00000075292.11	ZNF638	chr2	71607695	71607968	71608033	71623271	+	ENSG00000075292.11;SE:chr2:71607695-71607968:71608033-71623271:+	12	1	15	0.302325581395349	1	0	56	0.00884955752212389
chr2	71588191	71589691	chr2	71503691	71662199	+	ENSG00000075292.11	ZNF638	chr2	71607695	71607968	71608033	71623271	+	ENSG00000075292.11;SE:chr2:71607695-71607968:71608033-71623271:+	12	1	15	0.302325581395349	1	0	56	0.00884955752212389
chr20	25405363	25406863	chr20	25388363	25433264	+	ENSG00000101003.8	GINS1	chr20	25388531	25391760	25391922	25394426	+	ENSG00000101003.8;SE:chr20:25388531-25391760:25391922-25394426:+	0	1	45	0.010989010989011	0	13	52	0.111111111111111
chr20	25405363	25406863	chr20	25388363	25433264	+	ENSG00000101003.8	GINS1	chr20	25398831	25400320	25400441	25405847	+	ENSG00000101003.8;SE:chr20:25398831-25400320:25400441-25405847:+	21	7	10	0.583333333333333	24	8	31	0.340425531914894
chr20	25418863	25420863	chr20	25388363	25433264	+	ENSG00000101003.8	GINS1	chr20	25388531	25391760	25391922	25394426	+	ENSG00000101003.8;SE:chr20:25388531-25391760:25391922-25394426:+	0	1	45	0.010989010989011	0	13	52	0.111111111111111
chr20	25418863	25420863	chr20	25388363	25433264	+	ENSG00000101003.8	GINS1	chr20	25398831	25400320	25400441	25405847	+	ENSG00000101003.8;SE:chr20:25398831-25400320:25400441-25405847:+	21	7	10	0.583333333333333	24	8	31	0.340425531914894
chr20	32091381	32092881	chr20	32077881	32237842	+	ENSG00000078699.15	CBFA2T2	chr20	32211102	32211579	32211660	32212570	+	ENSG00000078699.15;SE:chr20:32211102-32211579:32211660-32212570:+	6	5	20	0.215686274509804	1	0	23	0.0212765957446809
chr20	32142881	32144881	chr20	32077881	32237842	+	ENSG00000078699.15	CBFA2T2	chr20	32211102	32211579	32211660	32212570	+	ENSG00000078699.15;SE:chr20:32211102-32211579:32211660-32212570:+	6	5	20	0.215686274509804	1	0	23	0.0212765957446809
chr20	32234381	32236881	chr20	32077881	32237842	+	ENSG00000078699.15	CBFA2T2	chr20	32211102	32211579	32211660	32212570	+	ENSG00000078699.15;SE:chr20:32211102-32211579:32211660-32212570:+	6	5	20	0.215686274509804	1	0	23	0.0212765957446809
chr20	33838660	33841160	chr20	33703160	33865928	-	ENSG00000088298.7	EDEM2	chr20	33719586	33721908	33721958	33722541	-	ENSG00000088298.7;SE:chr20:33719586-33721908:33721958-33722541:-	28	20	32	0.428571428571429	10	12	33	0.25
chr20	5550081	5552581	chr20	5525081	5591672	-	ENSG00000125772.7	GPCPD1	chr20	5564968	5566840	5566915	5573973	-	ENSG00000125772.7;SE:chr20:5564968-5566840:5566915-5573973:-	24	16	12	0.625	119	201	33	0.829015544041451
chr21	30320966	30322466	chr21	30300466	30365277	-	ENSG00000198862.7	LTN1	chr21	30339501	30339924	30340295	30341788	-	ENSG00000198862.7;SE:chr21:30339501-30339924:30340295-30341788:-	3	15	45	0.166666666666667	0	0	25	0
chr21	30324966	30327466	chr21	30300466	30365277	-	ENSG00000198862.7	LTN1	chr21	30339501	30339924	30340295	30341788	-	ENSG00000198862.7;SE:chr21:30339501-30339924:30340295-30341788:-	3	15	45	0.166666666666667	0	0	25	0
chr3	100035844	100038344	chr3	99979844	100044095	+	ENSG00000036054.8	TBC1D23	chr3	100029386	100030677	100030721	100034943	+	ENSG00000036054.8;SE:chr3:100029386-100030677:100030721-100034943:+	68	63	2	0.97037037037037	8	9	12	0.414634146341463
chr3	101091049	101092549	chr3	101043049	101232085	-	ENSG00000138468.11	SENP7	chr3	101212812	101219914	101219963	101231935	-	ENSG00000138468.11;SE:chr3:101212812-101219914:101219963-101231935:-	28	25	11	0.706666666666667	22	11	3	0.846153846153846
chr3	101097549	101100049	chr3	101043049	101232085	-	ENSG00000138468.11	SENP7	chr3	101212812	101219914	101219963	101231935	-	ENSG00000138468.11;SE:chr3:101212812-101219914:101219963-101231935:-	28	25	11	0.706666666666667	22	11	3	0.846153846153846
chr3	101108049	101110549	chr3	101043049	101232085	-	ENSG00000138468.11	SENP7	chr3	101212812	101219914	101219963	101231935	-	ENSG00000138468.11;SE:chr3:101212812-101219914:101219963-101231935:-	28	25	11	0.706666666666667	22	11	3	0.846153846153846
chr3	105374805	105377305	chr3	105374305	105588396	-	ENSG00000114423.13	CBLB	chr3	105397415	105400323	105400454	105400568	-	ENSG00000114423.13;SE:chr3:105397415-105400323:105400454-105400568:-	29	36	8	0.802469135802469	343	196	128	0.677987421383648
chr3	105390305	105391805	chr3	105374305	105588396	-	ENSG00000114423.13	CBLB	chr3	105397415	105400323	105400454	105400568	-	ENSG00000114423.13;SE:chr3:105397415-105400323:105400454-105400568:-	29	36	8	0.802469135802469	343	196	128	0.677987421383648
chr3	105404805	105407305	chr3	105374305	105588396	-	ENSG00000114423.13	CBLB	chr3	105397415	105400323	105400454	105400568	-	ENSG00000114423.13;SE:chr3:105397415-105400323:105400454-105400568:-	29	36	8	0.802469135802469	343	196	128	0.677987421383648
chr3	105448805	105451305	chr3	105374305	105588396	-	ENSG00000114423.13	CBLB	chr3	105397415	105400323	105400454	105400568	-	ENSG00000114423.13;SE:chr3:105397415-105400323:105400454-105400568:-	29	36	8	0.802469135802469	343	196	128	0.677987421383648
chr3	105468305	105469805	chr3	105374305	105588396	-	ENSG00000114423.13	CBLB	chr3	105397415	105400323	105400454	105400568	-	ENSG00000114423.13;SE:chr3:105397415-105400323:105400454-105400568:-	29	36	8	0.802469135802469	343	196	128	0.677987421383648
chr3	105512305	105513805	chr3	105374305	105588396	-	ENSG00000114423.13	CBLB	chr3	105397415	105400323	105400454	105400568	-	ENSG00000114423.13;SE:chr3:105397415-105400323:105400454-105400568:-	29	36	8	0.802469135802469	343	196	128	0.677987421383648
chr3	105523805	105525305	chr3	105374305	105588396	-	ENSG00000114423.13	CBLB	chr3	105397415	105400323	105400454	105400568	-	ENSG00000114423.13;SE:chr3:105397415-105400323:105400454-105400568:-	29	36	8	0.802469135802469	343	196	128	0.677987421383648
chr3	105529305	105531805	chr3	105374305	105588396	-	ENSG00000114423.13	CBLB	chr3	105397415	105400323	105400454	105400568	-	ENSG00000114423.13;SE:chr3:105397415-105400323:105400454-105400568:-	29	36	8	0.802469135802469	343	196	128	0.677987421383648
chr3	105532805	105534305	chr3	105374305	105588396	-	ENSG00000114423.13	CBLB	chr3	105397415	105400323	105400454	105400568	-	ENSG00000114423.13;SE:chr3:105397415-105400323:105400454-105400568:-	29	36	8	0.802469135802469	343	196	128	0.677987421383648
chr3	105539805	105541805	chr3	105374305	105588396	-	ENSG00000114423.13	CBLB	chr3	105397415	105400323	105400454	105400568	-	ENSG00000114423.13;SE:chr3:105397415-105400323:105400454-105400568:-	29	36	8	0.802469135802469	343	196	128	0.677987421383648
chr3	105548805	105551305	chr3	105374305	105588396	-	ENSG00000114423.13	CBLB	chr3	105397415	105400323	105400454	105400568	-	ENSG00000114423.13;SE:chr3:105397415-105400323:105400454-105400568:-	29	36	8	0.802469135802469	343	196	128	0.677987421383648
chr3	105558305	105559805	chr3	105374305	105588396	-	ENSG00000114423.13	CBLB	chr3	105397415	105400323	105400454	105400568	-	ENSG00000114423.13;SE:chr3:105397415-105400323:105400454-105400568:-	29	36	8	0.802469135802469	343	196	128	0.677987421383648
chr3	105569305	105571305	chr3	105374305	105588396	-	ENSG00000114423.13	CBLB	chr3	105397415	105400323	105400454	105400568	-	ENSG00000114423.13;SE:chr3:105397415-105400323:105400454-105400568:-	29	36	8	0.802469135802469	343	196	128	0.677987421383648
chr3	136068648	136070148	chr3	136055077	136471220	-	ENSG00000118007.8	STAG1	chr3	136221621	136237090	136237257	136240055	-	ENSG00000118007.8;SE:chr3:136221621-136237090:136237257-136240055:-	2	1	17	0.0810810810810811	9	8	27	0.23943661971831
chr3	136103648	136105648	chr3	136055077	136471220	-	ENSG00000118007.8	STAG1	chr3	136221621	136237090	136237257	136240055	-	ENSG00000118007.8;SE:chr3:136221621-136237090:136237257-136240055:-	2	1	17	0.0810810810810811	9	8	27	0.23943661971831
chr3	136140648	136143148	chr3	136055077	136471220	-	ENSG00000118007.8	STAG1	chr3	136221621	136237090	136237257	136240055	-	ENSG00000118007.8;SE:chr3:136221621-136237090:136237257-136240055:-	2	1	17	0.0810810810810811	9	8	27	0.23943661971831
chr3	136265148	136267648	chr3	136055077	136471220	-	ENSG00000118007.8	STAG1	chr3	136221621	136237090	136237257	136240055	-	ENSG00000118007.8;SE:chr3:136221621-136237090:136237257-136240055:-	2	1	17	0.0810810810810811	9	8	27	0.23943661971831
chr3	136312148	136313648	chr3	136055077	136471220	-	ENSG00000118007.8	STAG1	chr3	136221621	136237090	136237257	136240055	-	ENSG00000118007.8;SE:chr3:136221621-136237090:136237257-136240055:-	2	1	17	0.0810810810810811	9	8	27	0.23943661971831
chr3	136443648	136445148	chr3	136055077	136471220	-	ENSG00000118007.8	STAG1	chr3	136221621	136237090	136237257	136240055	-	ENSG00000118007.8;SE:chr3:136221621-136237090:136237257-136240055:-	2	1	17	0.0810810810810811	9	8	27	0.23943661971831
chr3	136461148	136462648	chr3	136055077	136471220	-	ENSG00000118007.8	STAG1	chr3	136221621	136237090	136237257	136240055	-	ENSG00000118007.8;SE:chr3:136221621-136237090:136237257-136240055:-	2	1	17	0.0810810810810811	9	8	27	0.23943661971831
chr3	142226577	142228577	chr3	142168077	142297668	-	ENSG00000175054.9	ATR	chr3	142168444	142169308	142169444	142171970	-	ENSG00000175054.9;SE:chr3:142168444-142169308:142169444-142171970:-	43	7	68	0.268817204301075	29	5	242	0.0656370656370656
chr3	148760914	148763414	chr3	148747914	148804341	-	ENSG00000071794.10	HLTF	chr3	148768162	148769832	148769931	148773090	-	ENSG00000071794.10;SE:chr3:148768162-148769832:148769931-148773090:-	5	51	20	0.583333333333333	2	12	30	0.189189189189189
chr3	148774914	148777414	chr3	148747914	148804341	-	ENSG00000071794.10	HLTF	chr3	148768162	148769832	148769931	148773090	-	ENSG00000071794.10;SE:chr3:148768162-148769832:148769931-148773090:-	5	51	20	0.583333333333333	2	12	30	0.189189189189189
chr3	148783414	148785414	chr3	148747914	148804341	-	ENSG00000071794.10	HLTF	chr3	148768162	148769832	148769931	148773090	-	ENSG00000071794.10;SE:chr3:148768162-148769832:148769931-148773090:-	5	51	20	0.583333333333333	2	12	30	0.189189189189189
chr3	15476782	15478282	chr3	15468862	15484120	+	ENSG00000144597.9	AC027125.1	chr3	15471514	15473594	15473730	15475855	+	ENSG00000144597.9;SE:chr3:15471514-15473594:15473730-15475855:+	26	22	9	0.727272727272727	29	20	3	0.890909090909091
chr3	158523181	158524681	chr3	158449987	158547508	+	ENSG00000118855.12	MFSD1	chr3	158538115	158539386	158539442	158539773	+	ENSG00000118855.12;SE:chr3:158538115-158539386:158539442-158539773:+	41	58	0	1	28	22	3	0.892857142857143
chr3	158523181	158524681	chr3	158449987	158547508	+	ENSG00000118855.12	MFSD1	chr3	158542025	158542967	158543090	158543804	+	ENSG00000118855.12;SE:chr3:158542025-158542967:158543090-158543804:+	6	3	18	0.2	5	6	71	0.0718954248366013
chr3	169818020	169819520	chr3	169804520	169899537	-	ENSG00000173889.10	PHC3	chr3	169840532	169846128	169846175	169846472	-	ENSG00000173889.10;SE:chr3:169840532-169846128:169846175-169846472:-	12	10	31	0.261904761904762	8	8	66	0.108108108108108
chr3	169844020	169845520	chr3	169804520	169899537	-	ENSG00000173889.10	PHC3	chr3	169840532	169846128	169846175	169846472	-	ENSG00000173889.10;SE:chr3:169840532-169846128:169846175-169846472:-	12	10	31	0.261904761904762	8	8	66	0.108108108108108
chr3	169862520	169864020	chr3	169804520	169899537	-	ENSG00000173889.10	PHC3	chr3	169840532	169846128	169846175	169846472	-	ENSG00000173889.10;SE:chr3:169840532-169846128:169846175-169846472:-	12	10	31	0.261904761904762	8	8	66	0.108108108108108
chr3	169887020	169889020	chr3	169804520	169899537	-	ENSG00000173889.10	PHC3	chr3	169840532	169846128	169846175	169846472	-	ENSG00000173889.10;SE:chr3:169840532-169846128:169846175-169846472:-	12	10	31	0.261904761904762	8	8	66	0.108108108108108
chr3	169891520	169893020	chr3	169804520	169899537	-	ENSG00000173889.10	PHC3	chr3	169840532	169846128	169846175	169846472	-	ENSG00000173889.10;SE:chr3:169840532-169846128:169846175-169846472:-	12	10	31	0.261904761904762	8	8	66	0.108108108108108
chr3	169895520	169897520	chr3	169804520	169899537	-	ENSG00000173889.10	PHC3	chr3	169840532	169846128	169846175	169846472	-	ENSG00000173889.10;SE:chr3:169840532-169846128:169846175-169846472:-	12	10	31	0.261904761904762	8	8	66	0.108108108108108
chr3	17230899	17233399	chr3	17199899	18486309	-	ENSG00000131374.9	TBC1D5	chr3	17255862	17275177	17275242	17279655	-	ENSG00000131374.9;SE:chr3:17255862-17275177:17275242-17279655:-	5	13	14	0.391304347826087	6	4	39	0.113636363636364
chr3	17389899	17391399	chr3	17199899	18486309	-	ENSG00000131374.9	TBC1D5	chr3	17255862	17275177	17275242	17279655	-	ENSG00000131374.9;SE:chr3:17255862-17275177:17275242-17279655:-	5	13	14	0.391304347826087	6	4	39	0.113636363636364
chr3	17453899	17455399	chr3	17199899	18486309	-	ENSG00000131374.9	TBC1D5	chr3	17255862	17275177	17275242	17279655	-	ENSG00000131374.9;SE:chr3:17255862-17275177:17275242-17279655:-	5	13	14	0.391304347826087	6	4	39	0.113636363636364
chr3	17617899	17619399	chr3	17199899	18486309	-	ENSG00000131374.9	TBC1D5	chr3	17255862	17275177	17275242	17279655	-	ENSG00000131374.9;SE:chr3:17255862-17275177:17275242-17279655:-	5	13	14	0.391304347826087	6	4	39	0.113636363636364
chr3	17628399	17629899	chr3	17199899	18486309	-	ENSG00000131374.9	TBC1D5	chr3	17255862	17275177	17275242	17279655	-	ENSG00000131374.9;SE:chr3:17255862-17275177:17275242-17279655:-	5	13	14	0.391304347826087	6	4	39	0.113636363636364
chr3	17696399	17698899	chr3	17199899	18486309	-	ENSG00000131374.9	TBC1D5	chr3	17255862	17275177	17275242	17279655	-	ENSG00000131374.9;SE:chr3:17255862-17275177:17275242-17279655:-	5	13	14	0.391304347826087	6	4	39	0.113636363636364
chr3	17942899	17944899	chr3	17199899	18486309	-	ENSG00000131374.9	TBC1D5	chr3	17255862	17275177	17275242	17279655	-	ENSG00000131374.9;SE:chr3:17255862-17275177:17275242-17279655:-	5	13	14	0.391304347826087	6	4	39	0.113636363636364
chr3	18175399	18176899	chr3	17199899	18486309	-	ENSG00000131374.9	TBC1D5	chr3	17255862	17275177	17275242	17279655	-	ENSG00000131374.9;SE:chr3:17255862-17275177:17275242-17279655:-	5	13	14	0.391304347826087	6	4	39	0.113636363636364
chr3	18261399	18262899	chr3	17199899	18486309	-	ENSG00000131374.9	TBC1D5	chr3	17255862	17275177	17275242	17279655	-	ENSG00000131374.9;SE:chr3:17255862-17275177:17275242-17279655:-	5	13	14	0.391304347826087	6	4	39	0.113636363636364
chr3	186847236	186849736	chr3	186838736	186898696	-	ENSG00000163923.5	RPL39L	chr3	186839116	186845787	186845850	186857001	-	ENSG00000163923.5;SE:chr3:186839116-186845787:186845850-186857001:-	21	27	7	0.774193548387097	7	14	0	1
chr3	196610227	196611727	chr3	196594727	196661585	+	ENSG00000119231.6	SENP5	chr3	196594944	196612022	196613565	196626537	+	ENSG00000119231.6;SE:chr3:196594944-196612022:196613565-196626537:+	46	49	18	0.725190839694656	3	19	0	1
chr3	196646727	196649227	chr3	196594727	196661585	+	ENSG00000119231.6	SENP5	chr3	196594944	196612022	196613565	196626537	+	ENSG00000119231.6;SE:chr3:196594944-196612022:196613565-196626537:+	46	49	18	0.725190839694656	3	19	0	1
chr3	33460017	33462517	chr3	33429828	33482863	-	ENSG00000153560.7	UBP1	chr3	33437772	33438237	33438370	33438537	-	ENSG00000153560.7;SE:chr3:33437772-33438237:33438370-33438537:-	70	61	284	0.187410586552217	81	81	187	0.302238805970149
chr3	37187823	37190323	chr3	37094117	37225180	-	ENSG00000093167.13	LRRFIP2	chr3	37125297	37132958	37133029	37136283	-	ENSG00000093167.13;SE:chr3:37125297-37132958:37133029-37136283:-	9	16	6	0.675675675675676	9	12	14	0.428571428571429
chr3	37359168	37361668	chr3	37284668	37408242	+	ENSG00000144674.12	GOLGA4	chr3	37396678	37402734	37402796	37407571	+	ENSG00000144674.12;SE:chr3:37396678-37402734:37402796-37407571:+	35	29	102	0.238805970149254	64	23	47	0.480662983425414
chr3	4628032	4630032	chr3	4535032	4889524	+	ENSG00000150995.12	ITPR1	chr3	4693902	4695526	4695570	4699808	+	ENSG00000150995.12;SE:chr3:4693902-4695526:4695570-4699808:+	68	46	27	0.678571428571429	448	288	49	0.882494004796163
chr3	4734532	4737032	chr3	4535032	4889524	+	ENSG00000150995.12	ITPR1	chr3	4693902	4695526	4695570	4699808	+	ENSG00000150995.12;SE:chr3:4693902-4695526:4695570-4699808:+	68	46	27	0.678571428571429	448	288	49	0.882494004796163
chr3	4798032	4799532	chr3	4535032	4889524	+	ENSG00000150995.12	ITPR1	chr3	4693902	4695526	4695570	4699808	+	ENSG00000150995.12;SE:chr3:4693902-4695526:4695570-4699808:+	68	46	27	0.678571428571429	448	288	49	0.882494004796163
chr3	4880032	4882032	chr3	4535032	4889524	+	ENSG00000150995.12	ITPR1	chr3	4693902	4695526	4695570	4699808	+	ENSG00000150995.12;SE:chr3:4693902-4695526:4695570-4699808:+	68	46	27	0.678571428571429	448	288	49	0.882494004796163
chr3	53882107	53883607	chr3	53880607	53899827	+	ENSG00000056736.5	IL17RB	chr3	53887024	53889321	53889368	53890871	+	ENSG00000056736.5;SE:chr3:53887024-53889321:53889368-53890871:+	43	26	19	0.644859813084112	175	60	6	0.951417004048583
chr4	100809993	100811993	chr4	100799493	100815647	-	ENSG00000109270.8	LAMTOR3	chr4	100813191	100815112	100815157	100815492	-	ENSG00000109270.8;SE:chr4:100813191-100815112:100815157-100815492:-	16	19	7	0.714285714285714	26	61	3	0.935483870967742
chr4	113513492	113515992	chr4	113460492	113558151	-	ENSG00000138658.11	C4orf21	chr4	113527247	113528972	113529093	113530535	-	ENSG00000138658.11;SE:chr4:113527247-113528972:113529093-113530535:-	26	10	36	0.333333333333333	13	15	47	0.229508196721311
chr4	123242488	123243988	chr4	123073488	123283913	+	ENSG00000138688.9	KIAA1109	chr4	123246475	123247010	123247072	123249259	+	ENSG00000138688.9;SE:chr4:123246475-123247010:123247072-123249259:+	6	36	5	0.807692307692308	4	9	23	0.220338983050847
chr4	128917960	128919960	chr4	128886435	128960866	+	ENSG00000164074.8	C4orf29	chr4	128886761	128887109	128887211	128904094	+	ENSG00000164074.8;SE:chr4:128886761-128887109:128887211-128904094:+	6	2	74	0.0512820512820513	6	6	25	0.193548387096774
chr4	13623862	13625362	chr4	13570362	13629347	-	ENSG00000038219.8	BOD1L	chr4	13571752	13574326	13574466	13578462	-	ENSG00000038219.8;SE:chr4:13571752-13574326:13574466-13578462:-	7	55	23	0.574074074074074	22	72	69	0.405172413793103
chr4	144277915	144279415	chr4	144257915	144395721	+	ENSG00000109458.4	GAB1	chr4	144361535	144378833	144378922	144380538	+	ENSG00000109458.4;SE:chr4:144361535-144378833:144378922-144380538:+	16	15	17	0.476923076923077	1	4	26	0.087719298245614
chr4	144292415	144294415	chr4	144257915	144395721	+	ENSG00000109458.4	GAB1	chr4	144361535	144378833	144378922	144380538	+	ENSG00000109458.4;SE:chr4:144361535-144378833:144378922-144380538:+	16	15	17	0.476923076923077	1	4	26	0.087719298245614
chr4	16173628	16175128	chr4	16162128	16229033	-	ENSG00000169762.11	TAPT1	chr4	16168416	16172276	16172352	16175827	-	ENSG00000169762.11;SE:chr4:16168416-16172276:16172352-16175827:-	137	124	49	0.727019498607242	62	95	10	0.887005649717514
chr4	16206628	16208128	chr4	16162128	16229033	-	ENSG00000169762.11	TAPT1	chr4	16168416	16172276	16172352	16175827	-	ENSG00000169762.11;SE:chr4:16168416-16172276:16172352-16175827:-	137	124	49	0.727019498607242	62	95	10	0.887005649717514
chr4	166132256	166133756	chr4	166128770	166244308	+	ENSG00000109466.9	KLHL2	chr4	166239121	166242464	166242527	166243184	+	ENSG00000109466.9;SE:chr4:166239121-166242464:166242527-166243184:+	5	8	7	0.481481481481481	23	37	50	0.375
chr4	166153756	166155256	chr4	166128770	166244308	+	ENSG00000109466.9	KLHL2	chr4	166239121	166242464	166242527	166243184	+	ENSG00000109466.9;SE:chr4:166239121-166242464:166242527-166243184:+	5	8	7	0.481481481481481	23	37	50	0.375
chr4	166176256	166177756	chr4	166128770	166244308	+	ENSG00000109466.9	KLHL2	chr4	166239121	166242464	166242527	166243184	+	ENSG00000109466.9;SE:chr4:166239121-166242464:166242527-166243184:+	5	8	7	0.481481481481481	23	37	50	0.375
chr4	166221256	166222756	chr4	166128770	166244308	+	ENSG00000109466.9	KLHL2	chr4	166239121	166242464	166242527	166243184	+	ENSG00000109466.9;SE:chr4:166239121-166242464:166242527-166243184:+	5	8	7	0.481481481481481	23	37	50	0.375
chr4	39471620	39473120	chr4	39460620	39479273	+	ENSG00000121897.9	LIAS	chr4	39466962	39469138	39469266	39471639	+	ENSG00000121897.9;SE:chr4:39466962-39469138:39469266-39471639:+	12	18	0	1	5	12	3	0.739130434782609
chr4	4441867	4443867	chr4	4417469	4544073	-	ENSG00000168818.5	STX18	chr4	4425314	4426891	4426949	4436497	-	ENSG00000168818.5;SE:chr4:4425314-4426891:4426949-4436497:-	8	11	2	0.826086956521739	81	73	1	0.987179487179487
chr4	4505367	4506867	chr4	4417469	4544073	-	ENSG00000168818.5	STX18	chr4	4425314	4426891	4426949	4436497	-	ENSG00000168818.5;SE:chr4:4425314-4426891:4426949-4436497:-	8	11	2	0.826086956521739	81	73	1	0.987179487179487
chr4	4518367	4520867	chr4	4417469	4544073	-	ENSG00000168818.5	STX18	chr4	4425314	4426891	4426949	4436497	-	ENSG00000168818.5;SE:chr4:4425314-4426891:4426949-4436497:-	8	11	2	0.826086956521739	81	73	1	0.987179487179487
chr4	4537867	4539867	chr4	4417469	4544073	-	ENSG00000168818.5	STX18	chr4	4425314	4426891	4426949	4436497	-	ENSG00000168818.5;SE:chr4:4425314-4426891:4426949-4436497:-	8	11	2	0.826086956521739	81	73	1	0.987179487179487
chr4	74043593	74045093	chr4	73939093	74124515	-	ENSG00000132466.11	ANKRD17	chr4	74000982	74005248	74006000	74007458	-	ENSG00000132466.11;SE:chr4:74000982-74005248:74006000-74007458:-	317	148	394	0.371109337589785	110	63	79	0.522658610271903
chr4	74058593	74060093	chr4	73939093	74124515	-	ENSG00000132466.11	ANKRD17	chr4	74000982	74005248	74006000	74007458	-	ENSG00000132466.11;SE:chr4:74000982-74005248:74006000-74007458:-	317	148	394	0.371109337589785	110	63	79	0.522658610271903
chr4	76869309	76871809	chr4	76862103	76912115	-	ENSG00000198301.7	SDAD1	chr4	76886975	76888430	76888487	76890449	-	ENSG00000198301.7;SE:chr4:76886975-76888430:76888487-76890449:-	140	28	11	0.884210526315789	109	41	1	0.986842105263158
chr5	118522467	118524467	chr5	118373467	118584833	+	ENSG00000172869.10	DMXL1	chr5	118539131	118542529	118542591	118552596	+	ENSG00000172869.10;SE:chr5:118539131-118542529:118542591-118552596:+	3	11	19	0.269230769230769	5	6	27	0.169230769230769
chr5	118554967	118557467	chr5	118373467	118584833	+	ENSG00000172869.10	DMXL1	chr5	118539131	118542529	118542591	118552596	+	ENSG00000172869.10;SE:chr5:118539131-118542529:118542591-118552596:+	3	11	19	0.269230769230769	5	6	27	0.169230769230769
chr5	126142815	126144315	chr5	126112315	126172712	+	ENSG00000113368.6	LMNB1	chr5	126147590	126150862	126150939	126154614	+	ENSG00000113368.6;SE:chr5:126147590-126150862:126150939-126154614:+	12	1	29	0.183098591549296	3	3	91	0.0319148936170213
chr5	130840114	130842614	chr5	130759614	130970929	-	ENSG00000158987.13	RAPGEF6	chr5	130775408	130775839	130775921	130778042	-	ENSG00000158987.13;SE:chr5:130775408-130775839:130775921-130778042:-	2	7	42	0.0967741935483871	0	9	15	0.230769230769231
chr5	130840114	130842614	chr5	130761584	131132756	-	ENSG00000217128.5	FNIP1	chr5	131044965	131046271	131046354	131052258	-	ENSG00000217128.5;SE:chr5:131044965-131046271:131046354-131052258:-	48	23	70	0.336492890995261	14	7	13	0.446808510638298
chr5	130848614	130851114	chr5	130759614	130970929	-	ENSG00000158987.13	RAPGEF6	chr5	130775408	130775839	130775921	130778042	-	ENSG00000158987.13;SE:chr5:130775408-130775839:130775921-130778042:-	2	7	42	0.0967741935483871	0	9	15	0.230769230769231
chr5	130848614	130851114	chr5	130761584	131132756	-	ENSG00000217128.5	FNIP1	chr5	131044965	131046271	131046354	131052258	-	ENSG00000217128.5;SE:chr5:131044965-131046271:131046354-131052258:-	48	23	70	0.336492890995261	14	7	13	0.446808510638298
chr5	130877114	130878614	chr5	130759614	130970929	-	ENSG00000158987.13	RAPGEF6	chr5	130775408	130775839	130775921	130778042	-	ENSG00000158987.13;SE:chr5:130775408-130775839:130775921-130778042:-	2	7	42	0.0967741935483871	0	9	15	0.230769230769231
chr5	130877114	130878614	chr5	130761584	131132756	-	ENSG00000217128.5	FNIP1	chr5	131044965	131046271	131046354	131052258	-	ENSG00000217128.5;SE:chr5:131044965-131046271:131046354-131052258:-	48	23	70	0.336492890995261	14	7	13	0.446808510638298
chr5	130930114	130931614	chr5	130759614	130970929	-	ENSG00000158987.13	RAPGEF6	chr5	130775408	130775839	130775921	130778042	-	ENSG00000158987.13;SE:chr5:130775408-130775839:130775921-130778042:-	2	7	42	0.0967741935483871	0	9	15	0.230769230769231
chr5	130930114	130931614	chr5	130761584	131132756	-	ENSG00000217128.5	FNIP1	chr5	131044965	131046271	131046354	131052258	-	ENSG00000217128.5;SE:chr5:131044965-131046271:131046354-131052258:-	48	23	70	0.336492890995261	14	7	13	0.446808510638298
chr5	131017614	131020114	chr5	130761584	131132756	-	ENSG00000217128.5	FNIP1	chr5	131044965	131046271	131046354	131052258	-	ENSG00000217128.5;SE:chr5:131044965-131046271:131046354-131052258:-	48	23	70	0.336492890995261	14	7	13	0.446808510638298
chr5	137274157	137275657	chr5	137273649	137387650	-	ENSG00000031003.6	FAM13B	chr5	137281686	137281917	137282000	137284644	-	ENSG00000031003.6;SE:chr5:137281686-137281917:137282000-137284644:-	23	7	1	0.9375	25	6	7	0.688888888888889
chr5	140010399	140011899	chr5	139781399	140099052	+	ENSG00000131503.14	ANKHD1	chr5	139844361	139851824	139851880	139862165	+	ENSG00000131503.14;SE:chr5:139844361-139851824:139851880-139862165:+	105	42	91	0.446808510638298	89	33	39	0.61
chr5	150514273	150516273	chr5	150480273	150537443	-	ENSG00000197043.7	ANXA6	chr5	150489407	150490188	150490205	150496688	-	ENSG00000197043.7;SE:chr5:150489407-150490188:150490205-150496688:-	19	17	0	1	884	960	130	0.876425855513308
chr5	150528273	150529773	chr5	150480273	150537443	-	ENSG00000197043.7	ANXA6	chr5	150489407	150490188	150490205	150496688	-	ENSG00000197043.7;SE:chr5:150489407-150490188:150490205-150496688:-	19	17	0	1	884	960	130	0.876425855513308
chr6	117797963	117799463	chr6	117774980	117891021	+	ENSG00000164465.13	DCBLD1	chr6	117842739	117846525	117846597	117853423	+	ENSG00000164465.13;SE:chr6:117842739-117846525:117846597-117853423:+	20	11	1	0.939393939393939	14	13	4	0.771428571428571
chr6	117806463	117807963	chr6	117774980	117891021	+	ENSG00000164465.13	DCBLD1	chr6	117842739	117846525	117846597	117853423	+	ENSG00000164465.13;SE:chr6:117842739-117846525:117846597-117853423:+	20	11	1	0.939393939393939	14	13	4	0.771428571428571
chr6	117813963	117815463	chr6	117774980	117891021	+	ENSG00000164465.13	DCBLD1	chr6	117842739	117846525	117846597	117853423	+	ENSG00000164465.13;SE:chr6:117842739-117846525:117846597-117853423:+	20	11	1	0.939393939393939	14	13	4	0.771428571428571
chr6	117867963	117869963	chr6	117774980	117891021	+	ENSG00000164465.13	DCBLD1	chr6	117842739	117846525	117846597	117853423	+	ENSG00000164465.13;SE:chr6:117842739-117846525:117846597-117853423:+	20	11	1	0.939393939393939	14	13	4	0.771428571428571
chr6	155581459	155583459	chr6	155578643	155635627	-	ENSG00000029639.6	TFB1M	chr6	155632473	155634272	155634378	155635430	-	ENSG00000029639.6;SE:chr6:155632473-155634272:155634378-155635430:-	6	34	54	0.27027027027027	2	21	103	0.100436681222707
chr6	157108063	157110563	chr6	157099063	157530401	+	ENSG00000049618.14	ARID1B	chr6	157495251	157495981	157496139	157502103	+	ENSG00000049618.14;SE:chr6:157495251-157495981:157496139-157502103:+	156	70	21	0.843283582089552	76	30	42	0.557894736842105
chr6	157115063	157117563	chr6	157099063	157530401	+	ENSG00000049618.14	ARID1B	chr6	157495251	157495981	157496139	157502103	+	ENSG00000049618.14;SE:chr6:157495251-157495981:157496139-157502103:+	156	70	21	0.843283582089552	76	30	42	0.557894736842105
chr6	157123063	157124563	chr6	157099063	157530401	+	ENSG00000049618.14	ARID1B	chr6	157495251	157495981	157496139	157502103	+	ENSG00000049618.14;SE:chr6:157495251-157495981:157496139-157502103:+	156	70	21	0.843283582089552	76	30	42	0.557894736842105
chr6	157170563	157173063	chr6	157099063	157530401	+	ENSG00000049618.14	ARID1B	chr6	157495251	157495981	157496139	157502103	+	ENSG00000049618.14;SE:chr6:157495251-157495981:157496139-157502103:+	156	70	21	0.843283582089552	76	30	42	0.557894736842105
chr6	157186563	157188563	chr6	157099063	157530401	+	ENSG00000049618.14	ARID1B	chr6	157495251	157495981	157496139	157502103	+	ENSG00000049618.14;SE:chr6:157495251-157495981:157496139-157502103:+	156	70	21	0.843283582089552	76	30	42	0.557894736842105
chr6	157285563	157287063	chr6	157099063	157530401	+	ENSG00000049618.14	ARID1B	chr6	157495251	157495981	157496139	157502103	+	ENSG00000049618.14;SE:chr6:157495251-157495981:157496139-157502103:+	156	70	21	0.843283582089552	76	30	42	0.557894736842105
chr6	157299063	157301063	chr6	157099063	157530401	+	ENSG00000049618.14	ARID1B	chr6	157495251	157495981	157496139	157502103	+	ENSG00000049618.14;SE:chr6:157495251-157495981:157496139-157502103:+	156	70	21	0.843283582089552	76	30	42	0.557894736842105
chr6	157337563	157340063	chr6	157099063	157530401	+	ENSG00000049618.14	ARID1B	chr6	157495251	157495981	157496139	157502103	+	ENSG00000049618.14;SE:chr6:157495251-157495981:157496139-157502103:+	156	70	21	0.843283582089552	76	30	42	0.557894736842105
chr6	157389063	157391563	chr6	157099063	157530401	+	ENSG00000049618.14	ARID1B	chr6	157495251	157495981	157496139	157502103	+	ENSG00000049618.14;SE:chr6:157495251-157495981:157496139-157502103:+	156	70	21	0.843283582089552	76	30	42	0.557894736842105
chr6	157414563	157416063	chr6	157099063	157530401	+	ENSG00000049618.14	ARID1B	chr6	157495251	157495981	157496139	157502103	+	ENSG00000049618.14;SE:chr6:157495251-157495981:157496139-157502103:+	156	70	21	0.843283582089552	76	30	42	0.557894736842105
chr6	161458346	161460346	chr6	161412759	161551917	+	ENSG00000085511.14	MAP3K4	chr6	161529891	161529983	161530073	161530787	+	ENSG00000085511.14;SE:chr6:161529891-161529983:161530073-161530787:+	7	36	71	0.232432432432432	20	18	34	0.358490566037736
chr6	71130144	71132644	chr6	71122644	71270877	+	ENSG00000082269.12	FAM135A	chr6	71191857	71195870	71195947	71200737	+	ENSG00000082269.12;SE:chr6:71191857-71195870:71195947-71200737:+	110	25	12	0.849056603773585	45	28	14	0.722772277227723
chr6	71240144	71242144	chr6	71122644	71270877	+	ENSG00000082269.12	FAM135A	chr6	71191857	71195870	71195947	71200737	+	ENSG00000082269.12;SE:chr6:71191857-71195870:71195947-71200737:+	110	25	12	0.849056603773585	45	28	14	0.722772277227723
chr6	86274714	86276214	chr6	86215214	86303874	-	ENSG00000135317.7	SNX14	chr6	86246642	86248556	86248582	86251703	-	ENSG00000135317.7;SE:chr6:86246642-86248556:86248582-86251703:-	2	3	64	0.037593984962406	25	26	93	0.215189873417722
chr6	97259388	97260888	chr6	97245888	97285353	-	ENSG00000112218.5	GPR63	chr6	97247757	97279657	97279774	97285144	-	ENSG00000112218.5;SE:chr6:97247757-97279657:97279774-97285144:-	0	64	44	0.421052631578947	0	27	40	0.252336448598131
chr7	104743126	104744626	chr7	104654626	104754808	+	ENSG00000005483.13	MLL5	chr7	104704027	104704475	104704563	104707174	+	ENSG00000005483.13;SE:chr7:104704027-104704475:104704563-104707174:+	19	3	61	0.152777777777778	6	2	75	0.0506329113924051
chr7	104754126	104755626	chr7	104654626	104754808	+	ENSG00000005483.13	MLL5	chr7	104704027	104704475	104704563	104707174	+	ENSG00000005483.13;SE:chr7:104704027-104704475:104704563-104707174:+	19	3	61	0.152777777777778	6	2	75	0.0506329113924051
chr7	11143499	11145499	chr7	11013499	11209250	+	ENSG00000106443.10	PHF14	chr7	11014572	11021999	11022786	11030330	+	ENSG00000106443.10;SE:chr7:11014572-11021999:11022786-11030330:+	38	21	5	0.855072463768116	66	55	22	0.733333333333333
chr7	11179999	11181499	chr7	11013499	11209250	+	ENSG00000106443.10	PHF14	chr7	11014572	11021999	11022786	11030330	+	ENSG00000106443.10;SE:chr7:11014572-11021999:11022786-11030330:+	38	21	5	0.855072463768116	66	55	22	0.733333333333333
chr7	140566943	140568443	chr7	140424943	140624564	-	ENSG00000157764.7	BRAF	chr7	140507862	140508037	140508116	140508692	-	ENSG00000157764.7;SE:chr7:140507862-140508037:140508116-140508692:-	9	8	34	0.2	2	3	48	0.0495049504950495
chr7	140574943	140576443	chr7	140424943	140624564	-	ENSG00000157764.7	BRAF	chr7	140507862	140508037	140508116	140508692	-	ENSG00000157764.7;SE:chr7:140507862-140508037:140508116-140508692:-	9	8	34	0.2	2	3	48	0.0495049504950495
chr7	140576943	140578443	chr7	140424943	140624564	-	ENSG00000157764.7	BRAF	chr7	140507862	140508037	140508116	140508692	-	ENSG00000157764.7;SE:chr7:140507862-140508037:140508116-140508692:-	9	8	34	0.2	2	3	48	0.0495049504950495
chr7	140601443	140603943	chr7	140424943	140624564	-	ENSG00000157764.7	BRAF	chr7	140507862	140508037	140508116	140508692	-	ENSG00000157764.7;SE:chr7:140507862-140508037:140508116-140508692:-	9	8	34	0.2	2	3	48	0.0495049504950495
chr7	24911158	24913158	chr7	24836158	25021253	-	ENSG00000070882.8	OSBPL3	chr7	24882032	24888688	24888795	24892123	-	ENSG00000070882.8;SE:chr7:24882032-24888688:24888795-24892123:-	127	138	37	0.781710914454277	153	137	19	0.884146341463415
chr7	24916658	24919158	chr7	24836158	25021253	-	ENSG00000070882.8	OSBPL3	chr7	24882032	24888688	24888795	24892123	-	ENSG00000070882.8;SE:chr7:24882032-24888688:24888795-24892123:-	127	138	37	0.781710914454277	153	137	19	0.884146341463415
chr7	24927658	24929658	chr7	24836158	25021253	-	ENSG00000070882.8	OSBPL3	chr7	24882032	24888688	24888795	24892123	-	ENSG00000070882.8;SE:chr7:24882032-24888688:24888795-24892123:-	127	138	37	0.781710914454277	153	137	19	0.884146341463415
chr7	38850063	38851563	chr7	38762563	38971994	-	ENSG00000006715.11	VPS41	chr7	38766588	38767941	38768034	38768142	-	ENSG00000006715.11;SE:chr7:38766588-38767941:38768034-38768142:-	179	165	250	0.407582938388626	64	41	284	0.156017830609212
chr7	38940563	38942063	chr7	38762563	38971994	-	ENSG00000006715.11	VPS41	chr7	38766588	38767941	38768034	38768142	-	ENSG00000006715.11;SE:chr7:38766588-38767941:38768034-38768142:-	179	165	250	0.407582938388626	64	41	284	0.156017830609212
chr7	5369921	5371421	chr7	5346421	5465045	-	ENSG00000182095.9	TNRC18	chr7	5399200	5401225	5401353	5401528	-	ENSG00000182095.9;SE:chr7:5399200-5401225:5401353-5401528:-	19	30	1	0.96078431372549	36	56	9	0.836363636363636
chr7	5394421	5395921	chr7	5346421	5465045	-	ENSG00000182095.9	TNRC18	chr7	5399200	5401225	5401353	5401528	-	ENSG00000182095.9;SE:chr7:5399200-5401225:5401353-5401528:-	19	30	1	0.96078431372549	36	56	9	0.836363636363636
chr7	5402921	5404921	chr7	5346421	5465045	-	ENSG00000182095.9	TNRC18	chr7	5399200	5401225	5401353	5401528	-	ENSG00000182095.9;SE:chr7:5399200-5401225:5401353-5401528:-	19	30	1	0.96078431372549	36	56	9	0.836363636363636
chr7	65344254	65346254	chr7	65338254	65424530	+	ENSG00000196715.4	VKORC1L1	chr7	65338552	65413658	65413767	65419061	+	ENSG00000196715.4;SE:chr7:65338552-65413658:65413767-65419061:+	31	63	15	0.758064516129032	18	34	3	0.896551724137931
chr7	66222368	66224368	chr7	66205720	66276423	+	ENSG00000154710.9	RABGEF1	chr7	66260579	66261763	66261879	66262361	+	ENSG00000154710.9;SE:chr7:66260579-66261763:66261879-66262361:+	5	4	22	0.169811320754717	0	2	36	0.027027027027027
chr7	66232368	66234368	chr7	66205720	66276423	+	ENSG00000154710.9	RABGEF1	chr7	66260579	66261763	66261879	66262361	+	ENSG00000154710.9;SE:chr7:66260579-66261763:66261879-66262361:+	5	4	22	0.169811320754717	0	2	36	0.027027027027027
chr7	91630681	91632181	chr7	91570181	91739987	+	ENSG00000127914.11	AKAP9	chr7	91609647	91621472	91621525	91622199	+	ENSG00000127914.11;SE:chr7:91609647-91621472:91621525-91622199:+	31	22	0	1	17	19	18	0.5
chr7	91920548	91922548	chr7	91875548	92030698	+	ENSG00000001629.5	ANKIB1	chr7	91974380	91977261	91977330	91980264	+	ENSG00000001629.5;SE:chr7:91974380-91977261:91977330-91980264:+	4	11	8	0.483870967741935	1	7	50	0.0740740740740741
chr7	93609074	93611574	chr7	93592074	93633694	-	ENSG00000105829.6	BET1	chr7	93605412	93623664	93623697	93625577	-	ENSG00000105829.6;SE:chr7:93605412-93623664:93623697-93625577:-	1	16	7	0.548387096774194	6	24	2	0.882352941176471
chr7	93621574	93623074	chr7	93592074	93633694	-	ENSG00000105829.6	BET1	chr7	93605412	93623664	93623697	93625577	-	ENSG00000105829.6;SE:chr7:93605412-93623664:93623697-93625577:-	1	16	7	0.548387096774194	6	24	2	0.882352941176471
chr7	99111607	99113107	chr7	99101607	99132323	+	ENSG00000196652.6	ZKSCAN5	chr7	99117532	99117792	99117927	99123436	+	ENSG00000196652.6;SE:chr7:99117532-99117792:99117927-99123436:+	6	13	14	0.404255319148936	20	12	7	0.695652173913043
chr8	105533959	105535459	chr8	105501459	105601417	-	ENSG00000147650.6	LRP12	chr8	105521302	105544135	105544191	105601047	-	ENSG00000147650.6;SE:chr8:105521302-105544135:105544191-105601047:-	43	43	50	0.462365591397849	15	11	3	0.8125
chr8	141107586	141110086	chr8	140742586	141468678	-	ENSG00000167632.10	TRAPPC9	chr8	141415797	141436714	141436740	141445211	-	ENSG00000167632.10;SE:chr8:141415797-141436714:141436740-141445211:-	66	77	42	0.629955947136564	45	36	74	0.353711790393013
chr8	141169586	141171086	chr8	140742586	141468678	-	ENSG00000167632.10	TRAPPC9	chr8	141415797	141436714	141436740	141445211	-	ENSG00000167632.10;SE:chr8:141415797-141436714:141436740-141445211:-	66	77	42	0.629955947136564	45	36	74	0.353711790393013
chr8	141171586	141173586	chr8	140742586	141468678	-	ENSG00000167632.10	TRAPPC9	chr8	141415797	141436714	141436740	141445211	-	ENSG00000167632.10;SE:chr8:141415797-141436714:141436740-141445211:-	66	77	42	0.629955947136564	45	36	74	0.353711790393013
chr8	141178586	141181086	chr8	140742586	141468678	-	ENSG00000167632.10	TRAPPC9	chr8	141415797	141436714	141436740	141445211	-	ENSG00000167632.10;SE:chr8:141415797-141436714:141436740-141445211:-	66	77	42	0.629955947136564	45	36	74	0.353711790393013
chr8	17790849	17792349	chr8	17780349	17887453	+	ENSG00000078674.11	PCM1	chr8	17797370	17797551	17797667	17804695	+	ENSG00000078674.11;SE:chr8:17797370-17797551:17797667-17804695:+	19	18	8	0.69811320754717	28	75	53	0.492822966507177
chr8	27187999	27189499	chr8	27168999	27316903	+	ENSG00000120899.12	PTK2B	chr8	27301788	27303311	27303436	27308266	+	ENSG00000120899.12;SE:chr8:27301788-27303311:27303436-27308266:+	617	614	46	0.930461073318216	137	104	347	0.257754010695187
chr8	27224999	27226499	chr8	27168999	27316903	+	ENSG00000120899.12	PTK2B	chr8	27301788	27303311	27303436	27308266	+	ENSG00000120899.12;SE:chr8:27301788-27303311:27303436-27308266:+	617	614	46	0.930461073318216	137	104	347	0.257754010695187
chr8	27226999	27229499	chr8	27168999	27316903	+	ENSG00000120899.12	PTK2B	chr8	27301788	27303311	27303436	27308266	+	ENSG00000120899.12;SE:chr8:27301788-27303311:27303436-27308266:+	617	614	46	0.930461073318216	137	104	347	0.257754010695187
chr8	71098497	71099997	chr8	71021997	71316040	-	ENSG00000140396.7	NCOA2	chr8	71053634	71056877	71057083	71060508	-	ENSG00000140396.7;SE:chr8:71053634-71056877:71057083-71060508:-	27	19	7	0.766666666666667	107	60	6	0.932960893854749
chr8	71154997	71156497	chr8	71021997	71316040	-	ENSG00000140396.7	NCOA2	chr8	71053634	71056877	71057083	71060508	-	ENSG00000140396.7;SE:chr8:71053634-71056877:71057083-71060508:-	27	19	7	0.766666666666667	107	60	6	0.932960893854749
chr8	71158997	71160997	chr8	71021997	71316040	-	ENSG00000140396.7	NCOA2	chr8	71053634	71056877	71057083	71060508	-	ENSG00000140396.7;SE:chr8:71053634-71056877:71057083-71060508:-	27	19	7	0.766666666666667	107	60	6	0.932960893854749
chr8	71219997	71222497	chr8	71021997	71316040	-	ENSG00000140396.7	NCOA2	chr8	71053634	71056877	71057083	71060508	-	ENSG00000140396.7;SE:chr8:71053634-71056877:71057083-71060508:-	27	19	7	0.766666666666667	107	60	6	0.932960893854749
chr8	71253497	71255497	chr8	71021997	71316040	-	ENSG00000140396.7	NCOA2	chr8	71053634	71056877	71057083	71060508	-	ENSG00000140396.7;SE:chr8:71053634-71056877:71057083-71060508:-	27	19	7	0.766666666666667	107	60	6	0.932960893854749
chr8	71260997	71262497	chr8	71021997	71316040	-	ENSG00000140396.7	NCOA2	chr8	71053634	71056877	71057083	71060508	-	ENSG00000140396.7;SE:chr8:71053634-71056877:71057083-71060508:-	27	19	7	0.766666666666667	107	60	6	0.932960893854749
chr8	9417424	9418924	chr8	9413424	9639856	+	ENSG00000173273.10	TNKS	chr8	9627772	9629879	9629933	9634160	+	ENSG00000173273.10;SE:chr8:9627772-9629879:9629933-9634160:+	11	6	69	0.109677419354839	8	18	40	0.245283018867925
chr8	9479424	9481924	chr8	9413424	9639856	+	ENSG00000173273.10	TNKS	chr8	9627772	9629879	9629933	9634160	+	ENSG00000173273.10;SE:chr8:9627772-9629879:9629933-9634160:+	11	6	69	0.109677419354839	8	18	40	0.245283018867925
chr8	9529924	9531924	chr8	9413424	9639856	+	ENSG00000173273.10	TNKS	chr8	9627772	9629879	9629933	9634160	+	ENSG00000173273.10;SE:chr8:9627772-9629879:9629933-9634160:+	11	6	69	0.109677419354839	8	18	40	0.245283018867925
chr8	95957539	95960539	chr8	95938200	95961639	-	ENSG00000164938.9	TP53INP1	chr8	95942956	95944298	95944335	95952088	-	ENSG00000164938.9;SE:chr8:95942956-95944298:95944335-95952088:-	5	9	18	0.28	30	31	35	0.465648854961832
chr8	9629924	9632424	chr8	9413424	9639856	+	ENSG00000173273.10	TNKS	chr8	9627772	9629879	9629933	9634160	+	ENSG00000173273.10;SE:chr8:9627772-9629879:9629933-9634160:+	11	6	69	0.109677419354839	8	18	40	0.245283018867925
chr8	9637924	9639424	chr8	9413424	9639856	+	ENSG00000173273.10	TNKS	chr8	9627772	9629879	9629933	9634160	+	ENSG00000173273.10;SE:chr8:9627772-9629879:9629933-9634160:+	11	6	69	0.109677419354839	8	18	40	0.245283018867925
chr9	100128765	100130265	chr9	100000765	100140806	+	ENSG00000197816.8	C9orf174	chr9	100053769	100054838	100054957	100056229	+	ENSG00000197816.8;SE:chr9:100053769-100054838:100054957-100056229:+	1	7	26	0.133333333333333	3	9	14	0.3
chr9	100962781	100964281	chr9	100961281	101017915	-	ENSG00000095383.13	TBC1D2	chr9	101006411	101014067	101014208	101017455	-	ENSG00000095383.13;SE:chr9:101006411-101014067:101014208-101017455:-	30	37	7	0.827160493827161	11	11	0	1
chr9	123252647	123255147	chr9	123151147	123342448	-	ENSG00000136861.11	CDK5RAP2	chr9	123253755	123279864	123280164	123280705	-	ENSG00000136861.11;SE:chr9:123253755-123279864:123280164-123280705:-	0	8	20	0.166666666666667	0	2	51	0.0192307692307692
chr9	123922116	123923616	chr9	123837141	123939888	+	ENSG00000119397.10	CEP110	chr9	123837345	123842584	123842756	123850574	+	ENSG00000119397.10;SE:chr9:123837345-123842584:123842756-123850574:+	52	10	9	0.775	93	174	11	0.923875432525952
chr9	131316366	131319866	chr9	131314866	131395941	+	ENSG00000197694.7	SPTAN1	chr9	131353904	131355262	131355321	131356454	+	ENSG00000197694.7;SE:chr9:131353904-131355262:131355321-131356454:+	13	7	9	0.526315789473684	850	868	65	0.92965367965368
chr9	131321366	131322866	chr9	131314866	131395941	+	ENSG00000197694.7	SPTAN1	chr9	131353904	131355262	131355321	131356454	+	ENSG00000197694.7;SE:chr9:131353904-131355262:131355321-131356454:+	13	7	9	0.526315789473684	850	868	65	0.92965367965368
chr9	5764525	5766025	chr9	5765076	5833117	-	ENSG00000099219.9	ERMP1	chr9	5801328	5805027	5805217	5805611	-	ENSG00000099219.9;SE:chr9:5801328-5805027:5805217-5805611:-	51	67	15	0.797297297297297	69	85	49	0.611111111111111
chr9	5767025	5769025	chr9	5765076	5833117	-	ENSG00000099219.9	ERMP1	chr9	5801328	5805027	5805217	5805611	-	ENSG00000099219.9;SE:chr9:5801328-5805027:5805217-5805611:-	51	67	15	0.797297297297297	69	85	49	0.611111111111111
chr9	5827525	5829525	chr9	5765076	5833117	-	ENSG00000099219.9	ERMP1	chr9	5801328	5805027	5805217	5805611	-	ENSG00000099219.9;SE:chr9:5801328-5805027:5805217-5805611:-	51	67	15	0.797297297297297	69	85	49	0.611111111111111
chr9	79885269	79887269	chr9	79792269	80036457	+	ENSG00000197969.6	VPS13A	chr9	79897190	79898271	79898387	79898463	+	ENSG00000197969.6;SE:chr9:79897190-79898271:79898387-79898463:+	17	21	2	0.904761904761905	21	38	14	0.67816091954023
chr9	88961148	88962648	chr9	88902648	88969369	-	ENSG00000083223.12	ZCCHC6	chr9	88940429	88941286	88941406	88943255	-	ENSG00000083223.12;SE:chr9:88940429-88941286:88941406-88943255:-	13	22	16	0.522388059701492	42	29	121	0.226837060702875
chr9	88964648	88966148	chr9	88902648	88969369	-	ENSG00000083223.12	ZCCHC6	chr9	88940429	88941286	88941406	88943255	-	ENSG00000083223.12;SE:chr9:88940429-88941286:88941406-88943255:-	13	22	16	0.522388059701492	42	29	121	0.226837060702875
chrX	138820505	138822505	chrX	138808505	139027435	-	ENSG00000101974.10	ATP11C	chrX	138867458	138869332	138869403	138870351	-	ENSG00000101974.10;SE:chrX:138867458-138869332:138869403-138870351:-	26	22	4	0.857142857142857	62	86	0	1
chrX	138847505	138850005	chrX	138808505	139027435	-	ENSG00000101974.10	ATP11C	chrX	138867458	138869332	138869403	138870351	-	ENSG00000101974.10;SE:chrX:138867458-138869332:138869403-138870351:-	26	22	4	0.857142857142857	62	86	0	1
chrX	138866505	138868505	chrX	138808505	139027435	-	ENSG00000101974.10	ATP11C	chrX	138867458	138869332	138869403	138870351	-	ENSG00000101974.10;SE:chrX:138867458-138869332:138869403-138870351:-	26	22	4	0.857142857142857	62	86	0	1
chrX	138875505	138878005	chrX	138808505	139027435	-	ENSG00000101974.10	ATP11C	chrX	138867458	138869332	138869403	138870351	-	ENSG00000101974.10;SE:chrX:138867458-138869332:138869403-138870351:-	26	22	4	0.857142857142857	62	86	0	1
chrX	138894005	138896005	chrX	138808505	139027435	-	ENSG00000101974.10	ATP11C	chrX	138867458	138869332	138869403	138870351	-	ENSG00000101974.10;SE:chrX:138867458-138869332:138869403-138870351:-	26	22	4	0.857142857142857	62	86	0	1
chrX	138896505	138898005	chrX	138808505	139027435	-	ENSG00000101974.10	ATP11C	chrX	138867458	138869332	138869403	138870351	-	ENSG00000101974.10;SE:chrX:138867458-138869332:138869403-138870351:-	26	22	4	0.857142857142857	62	86	0	1
chrX	138926005	138928505	chrX	138808505	139027435	-	ENSG00000101974.10	ATP11C	chrX	138867458	138869332	138869403	138870351	-	ENSG00000101974.10;SE:chrX:138867458-138869332:138869403-138870351:-	26	22	4	0.857142857142857	62	86	0	1
chrX	138946505	138948005	chrX	138808505	139027435	-	ENSG00000101974.10	ATP11C	chrX	138867458	138869332	138869403	138870351	-	ENSG00000101974.10;SE:chrX:138867458-138869332:138869403-138870351:-	26	22	4	0.857142857142857	62	86	0	1
chrX	40016568	40018568	chrX	39909068	40036582	-	ENSG00000183337.11	BCOR	chrX	39930412	39930890	39930943	39931602	-	ENSG00000183337.11;SE:chrX:39930412-39930890:39930943-39931602:-	128	61	60	0.611650485436893	43	15	49	0.371794871794872
chrX	53621057	53623057	chrX	53559057	53713673	-	ENSG00000086758.10	HUWE1	chrX	53652219	53652747	53652989	53654361	-	ENSG00000086758.10;SE:chrX:53652219-53652747:53652989-53654361:-	61	75	44	0.607142857142857	56	102	115	0.407216494845361
chrX	53625057	53626557	chrX	53559057	53713673	-	ENSG00000086758.10	HUWE1	chrX	53652219	53652747	53652989	53654361	-	ENSG00000086758.10;SE:chrX:53652219-53652747:53652989-53654361:-	61	75	44	0.607142857142857	56	102	115	0.407216494845361
